# Supplementary material for: The landscape of the long non-coding RNAs in developing mouse retinas
Source: BMC Genomics. 2023 May 10;24:252. doi: 10.1186/s12864-023-09354-w (PMC10173636; doi:10.1186/s12864-023-09354-w)
Supplement: Supplementary file 10 — Supplementary Material 10 [file 12864_2023_9354_MOESM10_ESM.xlsx]

## Sheet: MRLGS.inf.merge
lncRNA identifier	Chromosome	Strand	Start	End	Isoform Number	Class	Linked Records
XLOC_000600	chr1	-	3365731	3368549	1	intronic	Gm37180
XLOC_000603	chr1	-	3512451	3514507	1	intronic	Gm37329
XLOC_000604	chr1	-	3592892	3619195	1	intronic	novel
XLOC_000605	chr1	-	3647309	3658904	1	intronic	Gm19938
XLOC_000608	chr1	-	4315922	4328141	1	intronic	novel
XLOC_000006	chr1	+	4758097	4772596	1	divergent	novel
XLOC_000611	chr1	-	4778063	4779212	1	intronic	Gm37144
XLOC_000612	chr1	-	4905751	4906861	1	convergent	Gm37277
XLOC_000613	chr1	-	4938576	4940710	1	intronic	Gm37079
XLOC_000007	chr1	+	4970839	4977648	2	antisense	Gm16041
XLOC_000615	chr1	-	6209866	6215293	2	antisense	4732440D04Rik
XLOC_000010	chr1	+	7148110	7152137	1	intronic	Gm38372
XLOC_000617	chr1	-	7349406	7397898	5	intergenic	Gm26901
XLOC_000624	chr1	-	9941959	9944118	3	antisense	Snhg6
XLOC_000626	chr1	-	10197081	10198802	1	intronic	Gm37569
XLOC_000633	chr1	-	13177462	13179714	1	intronic	Gm38376
XLOC_000634	chr1	-	13194361	13202929	1	intronic	novel
XLOC_000635	chr1	-	13234809	13236434	1	intronic	Gm37409
XLOC_000636	chr1	-	13289812	13290506	1	intronic	Gm38223
XLOC_000637	chr1	-	13297036	13298907	1	intronic	Gm37702
XLOC_000638	chr1	-	13310125	13318689	2	intronic	novel
XLOC_000639	chr1	-	13343563	13348204	1	intronic	Gm38120
XLOC_000640	chr1	-	13354483	13371110	1	intronic	novel
XLOC_000641	chr1	-	13570778	13575223	1	intronic	novel
XLOC_000023	chr1	+	15304524	15343455	1	intronic	novel
XLOC_000024	chr1	+	15364302	15365834	1	intronic	Gm38116
XLOC_000025	chr1	+	15556249	15558337	1	intronic	Gm37138
XLOC_000026	chr1	+	15853331	15856499	1	antisense	Gm37509
XLOC_000647	chr1	-	16551949	16565269	1	intronic	novel
XLOC_000651	chr1	-	17994462	18059056	1	intergenic	Gm28756
XLOC_000044	chr1	+	23291537	23291935	1	intergenic	Gm27028
XLOC_000045	chr1	+	23293729	23294075	1	intergenic	Gm29107
XLOC_000664	chr1	-	25276404	25277954	1	intronic	Gm20172
XLOC_000665	chr1	-	25284218	25285248	1	intronic	Gm37543
XLOC_000666	chr1	-	25296512	25299886	1	intronic	Gm37331
XLOC_000667	chr1	-	25314276	25317708	1	intronic	Gm37211
XLOC_000668	chr1	-	25325866	25328398	1	intronic	Gm37862
XLOC_000669	chr1	-	25345978	25349082	1	intronic	Gm38286
XLOC_000670	chr1	-	25362564	25365820	1	intronic	Gm37880
XLOC_000671	chr1	-	25608195	25612146	1	intronic	novel
XLOC_000672	chr1	-	25620238	25623180	1	intronic	Gm37051
XLOC_000673	chr1	-	25672245	25676239	1	intronic	Gm38260
XLOC_000674	chr1	-	25686062	25694125	2	intronic	Gm37628
XLOC_000675	chr1	-	25720870	25748497	2	intronic	8030445P17Rik
XLOC_000676	chr1	-	25735389	25738969	1	intronic	Gm38198
XLOC_000677	chr1	-	25755343	25759033	1	intronic	Gm37077
XLOC_000678	chr1	-	25775757	25780306	1	intronic	Gm37895
XLOC_000679	chr1	-	25797281	25800905	1	intronic	Gm36952
XLOC_000680	chr1	-	25804097	25807406	1	intronic	Gm37602
XLOC_000681	chr1	-	25808956	25809972	1	intronic	2900022M07Rik
XLOC_000682	chr1	-	25824390	25824719	1	intronic	2900002M20Rik
XLOC_000051	chr1	+	25830435	25836804	3	divergent	novel
XLOC_000684	chr1	-	30833548	30836431	1	intronic	Gm37522
XLOC_000685	chr1	-	30865504	30868538	1	intronic	Gm37906
XLOC_000063	chr1	+	33065130	33066350	1	intergenic	Gm37724
XLOC_000689	chr1	-	33540199	33542545	1	intronic	novel
XLOC_000690	chr1	-	33613758	33616832	1	intronic	Gm37618
XLOC_000064	chr1	+	33669824	33670712	1	divergent	1700001G17Rik
XLOC_000067	chr1	+	34029717	34033797	2	intronic	novel
XLOC_000694	chr1	-	34165856	34178446	2	antisense	Gm26788
XLOC_000695	chr1	-	34269882	34271128	1	antisense	A930005N03Rik
XLOC_000697	chr1	-	34427002	34433264	1	convergent	Gm37233
XLOC_000705	chr1	-	34809082	34811908	2	antisense	Gm38336
XLOC_000069	chr1	+	34823525	34826560	1	antisense	Gm37127
XLOC_000710	chr1	-	36105384	36106446	1	antisense	Gm37335
XLOC_000711	chr1	-	36527534	36528237	1	antisense	Gm38033
XLOC_000076	chr1	+	36557701	36565613	2	antisense	D430040D24Rik
XLOC_000714	chr1	-	36913601	36916539	1	intronic	Gm38115
XLOC_000715	chr1	-	36922797	36926348	1	intronic	F830112A20Rik
XLOC_000722	chr1	-	38076295	38077305	1	intronic	Gm37062
XLOC_000723	chr1	-	38485837	38496363	1	intronic	novel
XLOC_000724	chr1	-	38506047	38510041	1	intronic	novel
XLOC_000725	chr1	-	38599690	38613921	1	intronic	novel
XLOC_000087	chr1	+	38992678	38994316	1	intronic	Gm37309
XLOC_000728	chr1	-	39419048	39419932	1	intronic	Gm37265
XLOC_000092	chr1	+	41743541	41939560	5	intergenic	Gm29260
XLOC_000741	chr1	-	42590782	42694842	10	divergent	Pantr1
XLOC_000101	chr1	+	43092588	43093835	1	antisense	8430432A02Rik
XLOC_000102	chr1	+	43488447	43490937	1	intronic	Gm37536
XLOC_000103	chr1	+	43560273	43561565	1	intronic	Gm38228
XLOC_000744	chr1	-	43741961	43743895	2	antisense	Gm29155
XLOC_000745	chr1	-	43745784	43746282	1	convergent	Gm29156
XLOC_000106	chr1	+	44560885	44565447	1	intronic	Gm37626
XLOC_000107	chr1	+	44577752	44724506	1	intronic	novel
XLOC_000109	chr1	+	44756942	44758492	1	intronic	Gm38110
XLOC_000750	chr1	-	46849529	46850479	1	intronic	Gm28151
XLOC_000755	chr1	-	51138281	51141222	1	antisense	Gm28319
XLOC_000761	chr1	-	51847840	51849118	1	intronic	Gm29453
XLOC_000121	chr1	+	52637494	52648441	1	intronic	novel
XLOC_000765	chr1	-	52653808	52655892	1	convergent	Gm37242
XLOC_000770	chr1	-	54737166	54738575	1	intronic	Gm37370
XLOC_000126	chr1	+	55440904	55445930	1	intronic	Gm38056
XLOC_000127	chr1	+	55559460	55561055	1	intronic	Gm37382
XLOC_000131	chr1	+	56971412	57050084	5	antisense	9130024F11Rik
XLOC_000776	chr1	-	57198415	57215073	5	intergenic	BC055402
XLOC_000781	chr1	-	58383512	58386134	1	divergent	Gm37607
XLOC_000134	chr1	+	58505151	58523230	3	antisense	Gm15834
XLOC_000135	chr1	+	58716822	58721239	1	intronic	novel
XLOC_000138	chr1	+	59119833	59122141	1	antisense	G730003C15Rik
XLOC_000787	chr1	-	59646200	59648071	1	intronic	D430013B06Rik
XLOC_000143	chr1	+	59835281	59843995	1	intronic	novel
XLOC_000155	chr1	+	61654423	61657158	1	intronic	Gm37205
XLOC_000156	chr1	+	61677249	61680277	1	intronic	Gm38012
XLOC_000157	chr1	+	61702527	61703891	1	intronic	Gm38278
XLOC_000793	chr1	-	61767415	61851540	1	antisense	Pard3bos1
XLOC_000158	chr1	+	61805221	61806140	1	intronic	Gm38075
XLOC_000159	chr1	+	61880332	61889645	1	intronic	novel
XLOC_000796	chr1	-	62534491	62535942	1	antisense	Gm29084
XLOC_000165	chr1	+	63112919	63158290	6	antisense	Ino80dos
XLOC_000170	chr1	+	64383125	64390140	1	intergenic	novel
XLOC_000803	chr1	-	64679863	64690659	3	antisense	2810408I11Rik
XLOC_000174	chr1	+	66262804	66266582	1	intronic	novel
XLOC_000806	chr1	-	66322276	66328796	1	antisense	Gm10558
XLOC_000175	chr1	+	66331844	66340639	1	intronic	novel
XLOC_000807	chr1	-	66690630	66692356	1	antisense	Gm37181
XLOC_000808	chr1	-	66765626	66768731	1	intronic	Gm37570
XLOC_000809	chr1	-	66769290	66771866	1	intronic	Gm38387
XLOC_000176	chr1	+	66775511	66780107	1	antisense	Gm38162
XLOC_000810	chr1	-	66793645	66796298	1	intronic	6820402A03Rik
XLOC_000811	chr1	-	66799659	66800797	1	intronic	Gm37285
XLOC_000177	chr1	+	66812315	66814493	1	antisense	Gm37755
XLOC_000189	chr1	+	72236465	72274869	3	antisense	D230017M19Rik
XLOC_000196	chr1	+	74281161	74281866	1	antisense	Gm28364
XLOC_000836	chr1	-	74287542	74287860	1	antisense	Gm37503
XLOC_000197	chr1	+	74295603	74298867	2	antisense	Gm29358
XLOC_000198	chr1	+	74307848	74310713	1	intronic	Gm37931
XLOC_000837	chr1	-	74500340	74503301	1	intronic	Gm37733
XLOC_000200	chr1	+	74817034	74826781	1	intergenic	novel
XLOC_000842	chr1	-	75437723	75450581	1	antisense	novel
XLOC_000849	chr1	-	78465448	78466926	1	intronic	4833412K13Rik
XLOC_000855	chr1	-	80274731	80276413	1	intronic	Gm37902
XLOC_000856	chr1	-	80312970	80317031	1	intronic	novel
XLOC_000857	chr1	-	80326177	80327994	1	intronic	Gm37262
XLOC_000862	chr1	-	82267633	82275950	1	intronic	novel
XLOC_000222	chr1	+	82739691	82740707	1	intronic	Gm28941
XLOC_000868	chr1	-	83331298	83332586	1	intronic	Gm37517
XLOC_000874	chr1	-	84807158	84809190	1	intronic	Gm38374
XLOC_000875	chr1	-	84819968	84824683	1	intronic	Gm37738
XLOC_000231	chr1	+	85819027	85825394	1	intronic	novel
XLOC_000233	chr1	+	86359574	86374118	5	divergent	C130036L24Rik
XLOC_000883	chr1	-	86569874	86578292	1	intronic	novel
XLOC_000234	chr1	+	86580058	86581232	1	antisense	Gm37152
XLOC_000236	chr1	+	86774819	86776528	1	intronic	Gm29055
XLOC_000241	chr1	+	86893573	86895132	1	intronic	Gm38021
XLOC_000244	chr1	+	87805048	87809008	1	intronic	novel
XLOC_000245	chr1	+	87820267	87827884	1	intronic	novel
XLOC_000888	chr1	-	87853347	87854299	1	antisense	Gm19582
XLOC_000246	chr1	+	87865073	87865916	1	intronic	4833421G17Rik
XLOC_000247	chr1	+	87897540	87900532	1	intronic	Gm38365
XLOC_000254	chr1	+	89097073	89098818	1	intronic	Gm38312
XLOC_000255	chr1	+	89483438	89485821	1	intronic	Gm37297
XLOC_000256	chr1	+	89500938	89502098	1	intronic	novel
XLOC_000257	chr1	+	89514628	89518784	1	intronic	novel
XLOC_000896	chr1	-	89650529	89683908	2	antisense	4933400F21Rik
XLOC_000259	chr1	+	89825481	89827525	1	intronic	Gm37521
XLOC_000913	chr1	-	92908378	92910764	1	antisense	5033417F24Rik
XLOC_000914	chr1	-	92933526	92950590	1	antisense	9430060I03Rik
XLOC_000915	chr1	-	93089888	93095864	1	intronic	novel
XLOC_000272	chr1	+	93305928	93317309	2	antisense	Gm28535
XLOC_000275	chr1	+	93731104	93751072	1	antisense	Gm10550
XLOC_000277	chr1	+	95328681	95331218	1	intronic	BC055308
XLOC_000918	chr1	-	95646774	95648508	1	intronic	Gm37642
XLOC_000926	chr1	-	97878382	97880065	1	intronic	Gm37140
XLOC_000927	chr1	-	98031116	98057680	6	intronic	B230216N24Rik
XLOC_000287	chr1	+	104776114	104779128	1	intronic	Gm38031
XLOC_000288	chr1	+	104898465	104903435	1	intronic	novel
XLOC_000289	chr1	+	104906523	104909331	1	intronic	Gm36969
XLOC_000290	chr1	+	104979891	104982058	1	intronic	novel
XLOC_000292	chr1	+	105356007	105361737	3	antisense	Gm17634
XLOC_000294	chr1	+	105708573	105712927	1	intronic	Gm37566
XLOC_000933	chr1	-	105979350	105990282	2	divergent	Gm7160
XLOC_000295	chr1	+	106219314	106224265	1	intronic	Gm38235
XLOC_000296	chr1	+	106541943	106575045	2	antisense	D630008O14Rik
XLOC_000937	chr1	-	106604784	106606870	1	intronic	Gm37053
XLOC_000299	chr1	+	108297202	108297785	1	intergenic	novel
XLOC_000305	chr1	+	118400968	118427551	1	intronic	novel
XLOC_000943	chr1	-	118458652	118459267	1	antisense	2900060B14Rik
XLOC_000944	chr1	-	118974576	118982577	1	intronic	novel
XLOC_000945	chr1	-	119030194	119034483	1	intronic	novel
XLOC_000949	chr1	-	119630744	119631669	1	intronic	Gm37219
XLOC_000950	chr1	-	119775773	119779913	1	intronic	novel
XLOC_000951	chr1	-	119790763	119798925	1	intronic	Gm37745
XLOC_000318	chr1	+	121328092	121331149	1	antisense	Gm37174
XLOC_000327	chr1	+	127783572	127791445	1	intronic	novel
XLOC_000328	chr1	+	127898766	127908764	1	intronic	novel
XLOC_000329	chr1	+	127959516	127967452	1	antisense	Gm28800
XLOC_000976	chr1	-	127978905	127984687	1	intronic	Gm38248
XLOC_000977	chr1	-	128084460	128089331	1	intronic	Gm37625
XLOC_000330	chr1	+	128132157	128134652	1	intronic	Gm37588
XLOC_000331	chr1	+	128143614	128146348	1	intronic	Gm37868
XLOC_000332	chr1	+	128163214	128164529	1	intronic	Gm37407
XLOC_000333	chr1	+	128244811	128248387	1	intronic	novel
XLOC_000979	chr1	-	128770599	128774421	1	intergenic	Gm26686
XLOC_000985	chr1	-	131086252	131092149	1	intronic	Gm37084
XLOC_000987	chr1	-	131376461	131378531	1	intronic	Gm37954
XLOC_000988	chr1	-	131406812	131409213	1	intronic	Gm29488
XLOC_000348	chr1	+	131914529	131916439	1	intronic	Gm38067
XLOC_000350	chr1	+	132027502	132032604	2	antisense	novel
XLOC_000351	chr1	+	132036805	132067945	1	antisense	Gm26892
XLOC_000993	chr1	-	132466433	132477064	2	antisense	6030442K20Rik
XLOC_000356	chr1	+	132729355	132732826	1	antisense	Gm10538
XLOC_000995	chr1	-	133014414	133016290	1	intronic	novel
XLOC_000998	chr1	-	133250398	133269808	3	antisense	Gm19461
XLOC_001000	chr1	-	134059545	134063727	2	intergenic	novel
XLOC_001003	chr1	-	134454492	134455473	1	divergent	Gm37935
XLOC_000363	chr1	+	134575360	134577399	1	intronic	novel
XLOC_000364	chr1	+	134580343	134612061	1	intronic	novel
XLOC_000365	chr1	+	134603015	134614894	1	intronic	novel
XLOC_001009	chr1	-	135409622	135414186	1	intronic	Gm28277
XLOC_001010	chr1	-	135480392	135481414	1	intronic	2610012C04Rik
XLOC_001011	chr1	-	135484519	135497484	1	intronic	novel
XLOC_000370	chr1	+	135584773	135601369	2	antisense	Gm4793
XLOC_001015	chr1	-	136126038	136131199	5	divergent	Gm15850
XLOC_000372	chr1	+	136216074	136225071	1	antisense	Gm26568
XLOC_001022	chr1	-	137528850	137531230	1	intergenic	Gm37903
XLOC_000382	chr1	+	137898589	138000384	5	intergenic	Gm4258/Gm37298
XLOC_000383	chr1	+	137949422	137954643	1	intergenic	Gm37534
XLOC_000384	chr1	+	137966531	137969918	1	intergenic	A430106G13Rik
XLOC_000385	chr1	+	137971174	137972315	1	intergenic	Gm37632
XLOC_000388	chr1	+	138968510	138971851	1	intronic	Gm37423
XLOC_000390	chr1	+	139030185	139032982	1	intronic	Gm37470
XLOC_000391	chr1	+	139070213	139072684	1	intronic	Gm43544
XLOC_001033	chr1	-	139082862	139086984	1	antisense	Gm37655
XLOC_000392	chr1	+	139155152	139157782	1	intronic	Gm37718
XLOC_000400	chr1	+	143777642	143781307	1	intronic	Gm29170
XLOC_001051	chr1	-	150320681	150346771	1	antisense	2310030A07Rik
XLOC_001052	chr1	-	151339604	151345231	2	antisense	Gm10138
XLOC_000408	chr1	+	151445305	151447741	1	intronic	Gm37893
XLOC_001053	chr1	-	151496557	151499585	1	intronic	Gm36527
XLOC_000409	chr1	+	151875419	151887063	1	antisense	Gm28610
XLOC_001059	chr1	-	152878520	152880298	1	intronic	Gm28791
XLOC_001060	chr1	-	153066481	153089507	1	antisense	Gm28960
XLOC_000415	chr1	+	153750682	153751547	1	intronic	Gm28512
XLOC_000418	chr1	+	155231304	155233159	1	antisense	Gm37622
XLOC_000421	chr1	+	155789124	155789358	1	antisense	Gm37539
XLOC_001075	chr1	-	155881802	155882546	1	intronic	Gm37383
XLOC_001076	chr1	-	156026223	156030007	1	intronic	9430034N14Rik
XLOC_000424	chr1	+	156040005	156047307	1	intronic	novel
XLOC_000427	chr1	+	156562683	156575063	1	intronic	novel
XLOC_000428	chr1	+	156583108	156588248	1	intronic	Gm38043
XLOC_000429	chr1	+	156678545	156678944	1	antisense	Gm19918
XLOC_001078	chr1	-	156856217	156858859	1	antisense	Gm37802
XLOC_000430	chr1	+	156939838	156940196	1	divergent	4930439D14Rik
XLOC_001082	chr1	-	157347339	157350043	1	intronic	Gm37788
XLOC_001084	chr1	-	157404325	157406721	1	intronic	Gm37060
XLOC_000433	chr1	+	158375936	158378804	1	intronic	Gm37861
XLOC_000434	chr1	+	158534807	158537408	1	intronic	Gm37367
XLOC_001087	chr1	-	158548864	158551966	1	antisense	Gm37848
XLOC_000437	chr1	+	159235710	159238558	1	intronic	Gm37115
XLOC_000438	chr1	+	159316283	159333596	1	intronic	novel
XLOC_001089	chr1	-	159337414	159337819	1	antisense	Gm37088
XLOC_000441	chr1	+	160212943	160214816	1	divergent	4933417C20Rik
XLOC_001100	chr1	-	160727734	160728160	1	intronic	Gm38329
XLOC_000446	chr1	+	160910789	160912619	1	intronic	Gm37052
XLOC_000447	chr1	+	160913472	160914402	1	intronic	Gm37809
XLOC_000448	chr1	+	160915324	160918901	1	intronic	Gm37653
XLOC_000450	chr1	+	161030582	161031456	1	antisense	Gm37362
XLOC_000451	chr1	+	161034422	161038540	18	antisense	Gas5
XLOC_000452	chr1	+	161040620	161041414	1	antisense	Gm37634
XLOC_000456	chr1	+	162004969	162016494	2	antisense	2810442N19Rik
XLOC_000457	chr1	+	162217623	162225550	5	antisense	Dnm3os
XLOC_000458	chr1	+	162477680	162479943	1	antisense	Gm10176
XLOC_001114	chr1	-	165230371	165235125	1	intronic	Gm38190
XLOC_000476	chr1	+	165781075	165789367	2	intronic	Gm16565
XLOC_001125	chr1	-	166974023	167000841	2	divergent	Gm16701
XLOC_001127	chr1	-	167281091	167283678	1	intronic	novel
XLOC_001128	chr1	-	167307207	167359791	1	antisense	novel
XLOC_001129	chr1	-	168291327	168293471	1	intronic	novel
XLOC_001130	chr1	-	168335980	168337671	1	intronic	Gm37524
XLOC_001131	chr1	-	168348534	168350808	1	intronic	Gm38381
XLOC_001132	chr1	-	168396347	168406275	2	intronic	novel
XLOC_000485	chr1	+	170175180	170176319	1	divergent	Gm37748
XLOC_000486	chr1	+	170214860	170216422	1	antisense	4930500M09Rik
XLOC_000487	chr1	+	170867880	170881721	2	antisense	Gm9929
XLOC_001138	chr1	-	171320601	171336709	1	antisense	novel
XLOC_000490	chr1	+	171354126	171355415	1	intronic	Gm37154
XLOC_001140	chr1	-	171500568	171504111	1	antisense	B930036N10Rik
XLOC_001142	chr1	-	171909957	171919356	3	antisense	Gm37065
XLOC_001143	chr1	-	172089910	172092679	1	antisense	Gm37756
XLOC_000493	chr1	+	172183430	172185895	1	intronic	novel
XLOC_000497	chr1	+	172322994	172323661	1	antisense	Gm36937
XLOC_001147	chr1	-	175378853	175380676	1	intronic	5730408A14Rik
XLOC_001152	chr1	-	176745564	176746982	1	intronic	3110062G12Rik
XLOC_001153	chr1	-	176751521	176753415	1	intronic	Gm38104
XLOC_000504	chr1	+	176754517	176758876	1	antisense	Gm36992
XLOC_001155	chr1	-	177035040	177036936	1	intronic	Gm37960
XLOC_001156	chr1	-	177045242	177046773	1	intronic	Gm37106
XLOC_001157	chr1	-	177074484	177075784	1	intronic	Gm37598
XLOC_001158	chr1	-	177134161	177135453	1	intronic	Gm38146
XLOC_001159	chr1	-	177153519	177157843	1	intronic	novel
XLOC_001160	chr1	-	177168098	177170862	1	intronic	Gm37706
XLOC_001161	chr1	-	177229891	177230686	1	intronic	Gm37463
XLOC_001162	chr1	-	177428338	177443343	2	antisense	Gm26801
XLOC_000510	chr1	+	177983283	177988910	1	intronic	novel
XLOC_001167	chr1	-	178312725	178318447	1	divergent	novel
XLOC_000511	chr1	+	178339601	178341470	1	divergent	Gm38300
XLOC_001171	chr1	-	179343606	179350423	1	intronic	novel
XLOC_001172	chr1	-	180145481	180148151	1	antisense	Gm38331
XLOC_000519	chr1	+	180645064	180649965	1	intronic	novel
XLOC_001176	chr1	-	180743210	180755836	1	antisense	Gm37768
XLOC_000521	chr1	+	180802568	180810119	2	antisense	Gm17275
XLOC_000522	chr1	+	180813776	180816859	2	antisense	H3f3aos
XLOC_001181	chr1	-	181924167	181939235	1	intronic	novel
XLOC_001182	chr1	-	181950132	181953375	1	intronic	2700078F05Rik
XLOC_001183	chr1	-	181967699	181969923	1	intronic	Gm38359
XLOC_001184	chr1	-	181986336	181990204	1	intronic	Gm37018
XLOC_001185	chr1	-	182006060	182007686	1	intronic	Gm37258
XLOC_001186	chr1	-	182335494	182352190	1	intronic	novel
XLOC_001187	chr1	-	182408264	182409021	1	divergent	Gm10517
XLOC_000535	chr1	+	183414466	183414848	1	convergent	Gm37986
XLOC_001194	chr1	-	185429357	185441819	1	divergent	9630028B13Rik
XLOC_001195	chr1	-	185447116	185455568	1	antisense	Gm2061
XLOC_000554	chr1	+	186749396	186752921	1	divergent	A430105J06Rik
XLOC_000557	chr1	+	187236457	187240357	1	intronic	Gm37254
XLOC_001208	chr1	-	188010863	188030308	1	antisense	novel
XLOC_000562	chr1	+	188568032	188573687	1	intronic	novel
XLOC_000566	chr1	+	189879935	189884652	1	antisense	Gm37422
XLOC_000567	chr1	+	190168670	190169633	1	antisense	Gm28172
XLOC_000568	chr1	+	190170296	190217276	1	antisense	Prox1os
XLOC_001213	chr1	-	190419333	190445206	3	intergenic	Gm30725
XLOC_000572	chr1	+	191025350	191029781	1	antisense	A230020J21Rik
XLOC_001215	chr1	-	191077825	191078680	1	antisense	Gm38188
XLOC_000575	chr1	+	191224454	191226140	2	divergent	D730003I15Rik
XLOC_001218	chr1	-	191535885	191536892	1	convergent	9430037O13Rik
XLOC_000578	chr1	+	191597647	191598270	1	intronic	Gm37349
XLOC_000579	chr1	+	191716910	191735869	1	intronic	novel
XLOC_001219	chr1	-	191820370	191821993	1	antisense	Gm38037
XLOC_001221	chr1	-	191986832	191990138	2	antisense	Gm26670
XLOC_000581	chr1	+	192092355	192099628	1	antisense	Gm26879
XLOC_000583	chr1	+	192136896	192151026	2	antisense	Gm10516
XLOC_000586	chr1	+	193187274	193192379	1	antisense	Gm15872
XLOC_000591	chr1	+	194650319	194652174	1	intronic	Gm37783
XLOC_000592	chr1	+	194669673	194671506	1	intronic	Gm37674
XLOC_000593	chr1	+	194677002	194680565	1	intronic	Gm38036
XLOC_000594	chr1	+	194732707	194733238	1	intronic	2900035J10Rik
XLOC_000595	chr1	+	194976375	195037904	5	antisense	A330023F24Rik
XLOC_000596	chr1	+	194993258	194996195	1	intergenic	Gm37334
XLOC_000597	chr1	+	195013746	195016448	1	intergenic	9630010A21Rik
XLOC_000598	chr1	+	195042383	195044679	1	antisense	Gm37366
XLOC_001231	chr1	-	195259299	195259848	1	intergenic	Gm38046
XLOC_000599	chr1	+	195321283	195323493	1	intergenic	Gm38194
XLOC_001237	chr10	+	4391587	4403045	2	antisense	Gm21781
XLOC_001238	chr10	+	4406892	4423658	2	antisense	Gm16153
XLOC_001239	chr10	+	5069192	5071975	1	antisense	Gm10097
XLOC_001708	chr10	-	7660243	7662682	2	intronic	novel
XLOC_001251	chr10	+	10083943	10092295	1	intergenic	Gm48278
XLOC_001255	chr10	+	11580086	11587244	1	intergenic	Gm48680
XLOC_001734	chr10	-	13419408	13444254	1	intronic	novel
XLOC_001258	chr10	+	13975816	13980610	1	intronic	novel
XLOC_001260	chr10	+	14071381	14076475	1	intronic	novel
XLOC_001270	chr10	+	15600227	15780010	1	intergenic	Gm47712
XLOC_001745	chr10	-	17318085	17323228	2	intergenic	Gm47761
XLOC_001275	chr10	+	19141709	19206702	5	intergenic	Gm20139
XLOC_001276	chr10	+	19226530	19325817	6	intergenic	Gm33056
XLOC_001756	chr10	-	19873007	19874447	1	intronic	Gm48714
XLOC_001757	chr10	-	20197060	20201838	2	antisense	4930405J17Rik
XLOC_001758	chr10	-	20267049	20286647	3	antisense	Gm48249
XLOC_001759	chr10	-	20310506	20312294	1	intronic	4933406P04Rik
XLOC_001283	chr10	+	21145094	21154374	1	antisense	Gm26577
XLOC_001771	chr10	-	24549441	24597108	5	antisense	Gm15270
XLOC_001300	chr10	+	26078255	26079447	1	antisense	Gm9767
XLOC_001306	chr10	+	29201242	29209180	1	convergent	novel
XLOC_001779	chr10	-	29297934	29313825	2	antisense	Gm46218
XLOC_001780	chr10	-	29351879	29353893	1	intronic	Gm47483
XLOC_001785	chr10	-	30603195	30606634	1	convergent	Gm20300
XLOC_001787	chr10	-	30768799	30769575	1	intronic	Gm48334
XLOC_001801	chr10	-	33987216	33995055	2	intronic	A830082N09Rik
XLOC_001321	chr10	+	36525368	36534384	1	intronic	novel
XLOC_001323	chr10	+	36812586	36823852	1	intronic	novel
XLOC_001324	chr10	+	37129744	37130090	1	divergent	Gm38231
XLOC_001325	chr10	+	37139402	37151315	3	divergent	5930403N24Rik
XLOC_001815	chr10	-	39619369	39732029	20	antisense	E130307A14Rik
XLOC_001816	chr10	-	39657428	39658426	1	divergent	2900078I11Rik
XLOC_001817	chr10	-	39864859	39866332	1	antisense	Gm26824
XLOC_001332	chr10	+	40367938	40372182	1	intronic	novel
XLOC_001333	chr10	+	40405125	40412060	1	intronic	novel
XLOC_001339	chr10	+	41826538	41829121	1	intronic	9930024M15Rik
XLOC_001341	chr10	+	42018216	42018810	1	antisense	1700016J18Rik
XLOC_001827	chr10	-	42761596	42763635	1	antisense	Gm26860
XLOC_001345	chr10	+	43154216	43155631	1	antisense	Gm29245
XLOC_001355	chr10	+	44479528	44488430	1	antisense	novel
XLOC_001356	chr10	+	44513600	44534974	2	antisense	novel
XLOC_001837	chr10	-	44851393	44866786	2	intergenic	Gm47398
XLOC_001847	chr10	-	49219422	49225653	1	intronic	Gm26543
XLOC_001850	chr10	-	49661647	49663273	1	intronic	Gm47016
XLOC_001851	chr10	-	49700363	49702834	1	intronic	Gm47022
XLOC_001853	chr10	-	50292646	50296142	1	intergenic	Gm48271
XLOC_001854	chr10	-	50333764	50334749	1	intergenic	Gm48273
XLOC_001372	chr10	+	50424086	50424340	1	intergenic	Gm48274
XLOC_001855	chr10	-	50425044	50425330	1	intergenic	Gm48275
XLOC_001860	chr10	-	52302985	52310598	1	antisense	novel
XLOC_001862	chr10	-	52379196	52381226	1	intronic	Gm47580
XLOC_001380	chr10	+	52693838	52697673	1	intronic	Gm47624
XLOC_001381	chr10	+	52729541	52737119	1	intronic	novel
XLOC_001382	chr10	+	52740429	52757965	3	intronic	novel
XLOC_001383	chr10	+	52801493	52801700	1	intronic	Gm47623
XLOC_001384	chr10	+	52824305	52826842	1	intronic	Gm47621
XLOC_001392	chr10	+	53569669	53571582	1	antisense	Gm47738
XLOC_001867	chr10	-	53570625	53575756	1	intronic	Gm47739
XLOC_001868	chr10	-	53592817	53593124	1	intronic	Gm47737
XLOC_001393	chr10	+	53614369	53615274	1	antisense	4930466K18Rik
XLOC_001398	chr10	+	58328709	58366690	1	intronic	novel
XLOC_001399	chr10	+	58398399	58547768	1	intronic	novel
XLOC_001874	chr10	-	59537072	59606849	1	intronic	novel
XLOC_001877	chr10	-	60808660	60814323	1	intronic	Gm19972
XLOC_001403	chr10	+	60924199	60940942	4	intergenic	Gm26947
XLOC_001882	chr10	-	61446902	61450717	1	intronic	Gm48086
XLOC_001889	chr10	-	61768208	61772358	1	intronic	novel
XLOC_001407	chr10	+	61782979	61784758	1	antisense	novel
XLOC_001890	chr10	-	62769090	62772747	1	intronic	novel
XLOC_001891	chr10	-	62781757	62783187	1	intronic	Gm48146
XLOC_001415	chr10	+	63247104	63263422	1	intronic	novel
XLOC_001416	chr10	+	63250932	63252515	1	intronic	Gm19337
XLOC_001417	chr10	+	63270090	63270868	1	intronic	Gm47615
XLOC_001897	chr10	-	63292286	63295793	1	antisense	Gm26789
XLOC_001902	chr10	-	66120605	66254223	5	intergenic	1700023F02Rik
XLOC_001430	chr10	+	67161492	67163875	1	intronic	novel
XLOC_001441	chr10	+	69408570	69411544	1	intergenic	novel
XLOC_001918	chr10	-	69437722	69440248	1	intergenic	novel
XLOC_001442	chr10	+	69443113	69454222	1	intergenic	novel
XLOC_001443	chr10	+	69503889	69509363	1	intergenic	novel
XLOC_001444	chr10	+	69550939	69561143	1	intronic	novel
XLOC_001445	chr10	+	69581151	69587682	2	intronic	novel
XLOC_001446	chr10	+	69584254	69588552	1	intronic	novel
XLOC_001447	chr10	+	69611764	69618810	1	intronic	novel
XLOC_001448	chr10	+	69657892	69662819	1	intronic	novel
XLOC_001449	chr10	+	69687340	69690175	1	intronic	novel
XLOC_001450	chr10	+	69723475	69735253	1	intronic	novel
XLOC_001451	chr10	+	69756379	69762663	1	intronic	novel
XLOC_001452	chr10	+	69830538	69856769	1	intronic	novel
XLOC_001453	chr10	+	69838468	69848833	1	intronic	novel
XLOC_001454	chr10	+	69855892	69907979	1	intronic	novel
XLOC_001919	chr10	-	69862127	69868892	1	antisense	novel
XLOC_001467	chr10	+	73097024	73100267	2	intronic	novel
XLOC_001469	chr10	+	73971442	73979059	1	intronic	novel
XLOC_001470	chr10	+	74052124	74057306	1	intronic	novel
XLOC_001939	chr10	-	76734323	76857287	1	intronic	novel
XLOC_001940	chr10	-	76863230	76884497	1	intronic	novel
XLOC_001941	chr10	-	76964653	77008569	2	convergent	Gm35721
XLOC_001481	chr10	+	78298315	78300301	1	antisense	Gm47992
XLOC_001487	chr10	+	79637856	79639520	1	antisense	Gm47163
XLOC_001956	chr10	-	79851381	79854971	2	antisense	E130317F20Rik
XLOC_001488	chr10	+	79874476	79875989	1	antisense	novel
XLOC_001958	chr10	-	80282444	80283006	1	antisense	Gm15122
XLOC_001491	chr10	+	80578647	80580677	1	divergent	Gm26710
XLOC_001959	chr10	-	80587965	80589790	1	intronic	Gm29093
XLOC_001962	chr10	-	81301701	81302917	1	antisense	Gm16315
XLOC_001495	chr10	+	81406836	81414546	1	antisense	Gm16104
XLOC_001965	chr10	-	81640671	81642660	1	antisense	novel
XLOC_001966	chr10	-	81765550	81867330	1	antisense	novel
XLOC_001498	chr10	+	81864138	81867757	1	intergenic	novel
XLOC_001499	chr10	+	82014473	82017230	1	intergenic	Gm33378
XLOC_001968	chr10	-	82043292	82048028	3	divergent	novel
XLOC_001500	chr10	+	82061721	82064727	1	intronic	novel
XLOC_001501	chr10	+	82157101	82160461	1	convergent	Gm47572
XLOC_001502	chr10	+	82164247	82166784	1	intergenic	Gm47573
XLOC_001503	chr10	+	82178235	82201488	2	intergenic	Gm15608
XLOC_001969	chr10	-	82596465	82615860	3	convergent	novel
XLOC_001972	chr10	-	83027761	83031695	1	antisense	Gm10773
XLOC_001507	chr10	+	84440826	84467009	1	divergent	Gm47962
XLOC_001510	chr10	+	84518045	84523270	1	divergent	E230014E18Rik
XLOC_001982	chr10	-	85876977	85896853	1	antisense	novel
XLOC_001516	chr10	+	86685625	86689952	1	divergent	novel
XLOC_001986	chr10	-	86692119	86693095	1	intronic	Gm15344
XLOC_001519	chr10	+	86972216	87028015	1	antisense	Gm16271
XLOC_001524	chr10	+	88088198	88089824	1	convergent	Gm48308
XLOC_001989	chr10	-	88134566	88135853	1	intronic	Gm6653
XLOC_001525	chr10	+	88135919	88137531	1	antisense	4921515L22Rik
XLOC_001527	chr10	+	89686371	89700866	2	divergent	1500026H17Rik
XLOC_001528	chr10	+	89760418	89764898	1	intronic	novel
XLOC_001529	chr10	+	89884283	89899954	1	intronic	novel
XLOC_001992	chr10	-	91101188	91170593	1	antisense	novel
XLOC_001994	chr10	-	92071037	92165170	15	intergenic	Rmst
XLOC_001995	chr10	-	92113344	92115716	1	intergenic	novel
XLOC_002001	chr10	-	94034012	94035801	1	intronic	Gm49628
XLOC_002003	chr10	-	94671025	94688576	2	divergent	Cep83os
XLOC_001549	chr10	+	94685705	94688619	1	convergent	Gm49167
XLOC_002017	chr10	-	96495721	96595731	5	intergenic	Gm48505/Gm33843
XLOC_001566	chr10	+	98931155	98938828	1	intronic	novel
XLOC_002025	chr10	-	99103376	99108080	2	antisense	Gm48768
XLOC_002029	chr10	-	99267686	99270446	1	divergent	Gm34921
XLOC_001572	chr10	+	99609171	99831408	7	antisense	Gm35206
XLOC_001573	chr10	+	99719143	99891158	1	antisense	Gm47578
XLOC_002034	chr10	-	100432938	100433569	1	intergenic	Gm47673
XLOC_001574	chr10	+	100577426	100583711	1	antisense	Gm47956
XLOC_001577	chr10	+	102319613	102321894	1	intronic	Gm47031
XLOC_001578	chr10	+	102415883	102418014	1	intergenic	Gm47033
XLOC_001579	chr10	+	102435269	102435543	1	intergenic	Gm47101
XLOC_002038	chr10	-	103207748	103213437	1	intronic	Gm47164
XLOC_001582	chr10	+	103512928	103571685	1	intergenic	Gm47221
XLOC_001584	chr10	+	105340249	105342314	1	antisense	Gm48206
XLOC_002042	chr10	-	105392502	105394286	1	intronic	Gm48203
XLOC_002043	chr10	-	105428740	105434215	1	intronic	novel
XLOC_002044	chr10	-	105489946	105532596	2	intronic	novel
XLOC_002045	chr10	-	105514681	105516649	1	intronic	Gm48204
XLOC_002046	chr10	-	105532984	105534493	1	intronic	Gm48207
XLOC_001585	chr10	+	105573953	105583874	4	antisense	Gm15663
XLOC_002047	chr10	-	105806538	105808867	1	intronic	Gm48298
XLOC_002048	chr10	-	105838255	105839987	1	intronic	novel
XLOC_001588	chr10	+	106183021	106183891	1	intergenic	Gm48377
XLOC_001589	chr10	+	106647706	106653211	1	intronic	novel
XLOC_001590	chr10	+	106819686	106822944	1	intronic	novel
XLOC_001592	chr10	+	108274667	108276462	1	intronic	novel
XLOC_001593	chr10	+	108277703	108279389	1	convergent	novel
XLOC_002055	chr10	-	108571680	108575192	1	intronic	novel
XLOC_002056	chr10	-	108598653	108606106	1	intronic	novel
XLOC_001595	chr10	+	108778311	108782873	1	antisense	Gm47472
XLOC_002057	chr10	-	108939010	108947100	1	intronic	novel
XLOC_002058	chr10	-	108953357	108956488	1	intronic	Gm47477
XLOC_002059	chr10	-	108996058	109003330	1	intronic	novel
XLOC_001596	chr10	+	109011913	109015631	1	divergent	novel
XLOC_002060	chr10	-	110037488	110037779	1	intronic	Gm36935
XLOC_001609	chr10	+	112928501	112931155	1	antisense	Gm26596
XLOC_001618	chr10	+	114801726	114816831	1	antisense	Gm15723
XLOC_001621	chr10	+	115315646	115316374	1	divergent	Gm10752
XLOC_001622	chr10	+	115394750	115397884	1	intronic	A130012E19Rik
XLOC_002069	chr10	-	116343927	116349955	1	antisense	novel
XLOC_001625	chr10	+	116473163	116475319	2	antisense	Kcnmb4os2
XLOC_001626	chr10	+	116509052	116583515	4	antisense	5330438D12Rik
XLOC_001627	chr10	+	116566782	116568031	1	antisense	Gm49344
XLOC_001630	chr10	+	116949757	116963279	3	antisense	4933412E12Rik
XLOC_002071	chr10	-	117092678	117096823	1	intronic	novel
XLOC_001634	chr10	+	117224589	117224952	1	divergent	Gm48772
XLOC_002072	chr10	-	117369714	117385896	1	intronic	novel
XLOC_002075	chr10	-	117702570	117786118	1	intronic	novel
XLOC_001641	chr10	+	117994148	117996400	1	intergenic	novel
XLOC_002081	chr10	-	118803644	118805287	3	intergenic	Gm4065
XLOC_001645	chr10	+	118860826	118863542	1	antisense	4932442E05Rik
XLOC_001650	chr10	+	119462350	119464521	1	intronic	Gm47341
XLOC_001651	chr10	+	119471318	119473888	1	intronic	Gm47024
XLOC_001652	chr10	+	119523838	119524458	1	intronic	Gm47342
XLOC_002091	chr10	-	119600363	119617720	1	antisense	Gm47027
XLOC_001653	chr10	+	119654064	119656395	1	intronic	Gm47026
XLOC_002092	chr10	-	119746063	119761699	1	antisense	Grip1os2
XLOC_002093	chr10	-	119825204	119852390	2	antisense	Grip1os1
XLOC_001665	chr10	+	121350460	121363198	3	convergent	Gm48435
XLOC_002105	chr10	-	121829018	121832058	1	intronic	Gm48804
XLOC_002106	chr10	-	122000820	122006048	1	intronic	novel
XLOC_002108	chr10	-	122565023	122569891	1	intergenic	A130077B15Rik
XLOC_001672	chr10	+	122748189	122752831	1	intronic	novel
XLOC_002110	chr10	-	122756438	122758410	1	antisense	A430028G04Rik
XLOC_002112	chr10	-	122792055	122792483	1	antisense	Gm36208
XLOC_001679	chr10	+	125294546	125316525	3	antisense	Gm45604
XLOC_001685	chr10	+	126962323	126962750	1	intergenic	Gm47972
XLOC_001686	chr10	+	127070375	127074796	2	divergent	A730063M14Rik
XLOC_001687	chr10	+	127195249	127202643	2	antisense	F420014N23Rik
XLOC_001688	chr10	+	127288504	127289702	1	antisense	novel
XLOC_002118	chr10	-	127289696	127290788	1	antisense	Gm4189
XLOC_002120	chr10	-	128081354	128082970	1	divergent	Gm47438
XLOC_001694	chr10	+	128098021	128104475	2	intronic	novel
XLOC_001696	chr10	+	128493994	128508831	5	antisense	A430046D13Rik
XLOC_001700	chr10	+	128726277	128755415	1	antisense	novel
XLOC_002124	chr10	-	130527950	130542245	3	intergenic	novel
XLOC_001702	chr10	+	130542347	130571793	1	intergenic	Gm31793
XLOC_002126	chr11	+	3138153	3139775	1	antisense	novel
XLOC_002506	chr11	-	3305426	3331178	1	antisense	Gm12592
XLOC_002128	chr11	+	3308996	3326404	8	intronic	Gm11944
XLOC_002508	chr11	-	3353573	3354911	1	intronic	Gm11948
XLOC_002129	chr11	+	3452365	3479831	4	divergent	8430429K09Rik
XLOC_002509	chr11	-	3638499	3649673	9	antisense	Tug1
XLOC_002510	chr11	-	4566599	4588105	1	intronic	novel
XLOC_002511	chr11	-	4620266	4630011	6	antisense	Gm11961
XLOC_002133	chr11	+	4949391	4961364	1	divergent	novel
XLOC_002513	chr11	-	4987472	4992609	1	antisense	novel
XLOC_002514	chr11	-	5388918	5390943	1	intronic	novel
XLOC_002515	chr11	-	6525591	6528760	3	convergent	Snhg15
XLOC_002522	chr11	-	11959616	11965511	1	intronic	novel
XLOC_002523	chr11	-	12001218	12009584	1	intronic	novel
XLOC_002527	chr11	-	16934944	16951282	8	divergent	Eldr
XLOC_002145	chr11	+	17171634	17189998	1	intronic	novel
XLOC_002147	chr11	+	17953970	17959578	2	divergent	Etaa1os
XLOC_002531	chr11	-	18845851	18874309	3	convergent	8430419K02Rik
XLOC_002532	chr11	-	18884623	18887791	1	intronic	Gm37818
XLOC_002533	chr11	-	18888261	18889840	1	intronic	2900018N21Rik
XLOC_002534	chr11	-	18906754	18908631	1	intronic	novel
XLOC_002535	chr11	-	19005607	19006473	1	intronic	2610001A08Rik
XLOC_002150	chr11	+	19009128	19011183	2	antisense	Gm16140
XLOC_002151	chr11	+	19013817	19015154	1	antisense	Gm16141
XLOC_002153	chr11	+	20113131	20114664	1	divergent	novel
XLOC_002542	chr11	-	20236708	20242450	1	intronic	novel
XLOC_002543	chr11	-	20831481	20831919	1	convergent	Gm12037
XLOC_002158	chr11	+	21244287	21262513	1	intronic	novel
XLOC_002549	chr11	-	23558058	23558842	1	convergent	Selenok-ps1
XLOC_002550	chr11	-	23605029	23638594	1	intronic	novel
XLOC_002168	chr11	+	24063624	24106151	1	antisense	novel
XLOC_002177	chr11	+	28681564	28816498	5	intergenic	Gm12082/2810471M01Rik
XLOC_002559	chr11	-	29170909	29173558	1	antisense	A630052C17Rik
XLOC_002180	chr11	+	30106394	30108120	1	antisense	Gm29237
XLOC_002185	chr11	+	32682925	32691940	1	intronic	novel
XLOC_002190	chr11	+	33705550	33711435	1	antisense	Gm12120
XLOC_002567	chr11	-	36677649	36686272	1	intronic	novel
XLOC_002568	chr11	-	37211720	37223920	1	intronic	novel
XLOC_002569	chr11	-	37224447	37235763	1	intronic	novel
XLOC_002571	chr11	-	38407733	38785165	2	intergenic	Gm12130
XLOC_002573	chr11	-	40474718	40475677	1	intergenic	3110004A20Rik
XLOC_002201	chr11	+	41710342	41973117	3	antisense	A230004M16Rik
XLOC_002575	chr11	-	43197424	43311310	5	antisense	Gm12146/Gm12147
XLOC_002581	chr11	-	44659522	44662676	1	antisense	Gm12158
XLOC_002207	chr11	+	44724434	44740802	1	intronic	novel
XLOC_002590	chr11	-	48793361	48799402	1	divergent	novel
XLOC_002592	chr11	-	48943009	49028930	1	antisense	novel
XLOC_002212	chr11	+	49181052	49210087	1	antisense	novel
XLOC_002593	chr11	-	50134082	50135004	1	antisense	Gm12195
XLOC_002594	chr11	-	50219066	50225312	2	antisense	novel
XLOC_002216	chr11	+	50236953	50288839	2	antisense	Gm26542
XLOC_002598	chr11	-	50819305	50821000	1	intronic	novel
XLOC_002599	chr11	-	50851332	50852582	1	antisense	Gm12660
XLOC_002219	chr11	+	51324036	51327161	1	intronic	novel
XLOC_002220	chr11	+	51534855	51538739	1	intronic	novel
XLOC_002221	chr11	+	51541461	51543410	1	intronic	novel
XLOC_002602	chr11	-	51737957	51749949	1	intronic	novel
XLOC_002222	chr11	+	51855603	51857226	1	antisense	novel
XLOC_002225	chr11	+	53015679	53019939	1	intronic	novel
XLOC_002226	chr11	+	53334426	53360083	2	intronic	novel
XLOC_002611	chr11	-	53561327	53567313	3	divergent	A430108G06Rik
XLOC_002615	chr11	-	54340369	54353479	2	antisense	Gm12224
XLOC_002619	chr11	-	57795499	57801457	5	divergent	2010001A14Rik
XLOC_002240	chr11	+	58012535	58019250	1	intronic	novel
XLOC_002242	chr11	+	58322988	58324439	1	antisense	1700047K16Rik
XLOC_002622	chr11	-	58965748	58978050	2	antisense	2310058D17Rik
XLOC_002623	chr11	-	59197775	59202406	2	divergent	2610507I01Rik
XLOC_002624	chr11	-	59402337	59422583	1	intronic	novel
XLOC_002248	chr11	+	59505662	59518546	6	antisense	4933439C10Rik
XLOC_002249	chr11	+	59712922	59717583	1	intronic	novel
XLOC_002250	chr11	+	59810080	59818491	1	antisense	Gm16062
XLOC_002627	chr11	-	59945127	59948142	3	divergent	Med9os
XLOC_002628	chr11	-	60112219	60115230	1	antisense	4930412M03Rik
XLOC_002629	chr11	-	60332396	60346251	2	intronic	novel
XLOC_002633	chr11	-	61862269	61869351	3	convergent	A530017D24Rik
XLOC_002261	chr11	+	62522741	62523542	1	divergent	Gm12949
XLOC_002634	chr11	-	62550047	62551041	1	divergent	Gm12279
XLOC_002262	chr11	+	62602877	62604807	3	divergent	2410006H16Rik
XLOC_002263	chr11	+	62605766	62607748	2	antisense	Lrrc75aos2
XLOC_002639	chr11	-	63909084	63913886	1	intronic	novel
XLOC_002271	chr11	+	64079484	64083259	2	divergent	2810001G20Rik
XLOC_002650	chr11	-	69010114	69012482	1	convergent	novel
XLOC_002651	chr11	-	69057718	69060483	1	antisense	9330160F10Rik
XLOC_002652	chr11	-	69069773	69070721	1	divergent	novel
XLOC_002280	chr11	+	69375281	69379596	1	convergent	novel
XLOC_002655	chr11	-	69653200	69654672	1	antisense	novel
XLOC_002656	chr11	-	69659798	69662247	1	intronic	novel
XLOC_002284	chr11	+	69790319	69792218	1	antisense	novel
XLOC_002285	chr11	+	70032211	70037304	2	intronic	novel
XLOC_002659	chr11	-	70637028	70639407	1	antisense	novel
XLOC_002660	chr11	-	70654741	70656493	1	convergent	Gm12319
XLOC_002286	chr11	+	70773495	70776265	1	convergent	novel
XLOC_002289	chr11	+	71784683	71844038	2	intronic	novel
XLOC_002290	chr11	+	72215138	72218450	3	antisense	4930563E22Rik
XLOC_002292	chr11	+	72352370	72353364	1	antisense	novel
XLOC_002294	chr11	+	73056668	73058321	1	intronic	novel
XLOC_002295	chr11	+	74792614	74794980	1	intronic	novel
XLOC_002296	chr11	+	74965021	74971040	1	intronic	novel
XLOC_002297	chr11	+	74983806	75005871	1	intronic	novel
XLOC_002671	chr11	-	74992773	74993494	1	antisense	Gm28180
XLOC_002300	chr11	+	75461539	75466676	1	intronic	Mir22hg
XLOC_002301	chr11	+	75553506	75598021	1	intronic	novel
XLOC_002675	chr11	-	75589665	75594771	1	antisense	4931413K12Rik
XLOC_002303	chr11	+	75734574	75745902	2	intronic	novel
XLOC_002676	chr11	-	75745072	75761195	1	antisense	Gm26836
XLOC_002305	chr11	+	75860969	75861494	1	antisense	Gm16075
XLOC_002677	chr11	-	76168652	76171328	1	intronic	novel
XLOC_002309	chr11	+	77235452	77238986	1	intronic	novel
XLOC_002310	chr11	+	77489854	77491409	1	divergent	2210008F06Rik
XLOC_002682	chr11	-	77585900	77599520	1	intronic	novel
XLOC_002312	chr11	+	78039941	78048353	1	intronic	novel
XLOC_002313	chr11	+	78100276	78103528	1	intronic	novel
XLOC_002685	chr11	-	78185878	78188259	1	divergent	novel
XLOC_002686	chr11	-	78278738	78279066	1	antisense	Gm11192
XLOC_002687	chr11	-	78292848	78293956	1	antisense	Gm3948
XLOC_002688	chr11	-	78602292	78608170	1	intronic	novel
XLOC_002316	chr11	+	78810077	78812171	1	intergenic	novel
XLOC_002319	chr11	+	79350460	79362902	2	intronic	novel
XLOC_002320	chr11	+	79365358	79370065	1	intronic	novel
XLOC_002691	chr11	-	79481719	79484031	1	antisense	AU040972
XLOC_002693	chr11	-	79670372	79675128	2	antisense	Rab11fip4os2
XLOC_002695	chr11	-	80017354	80029868	2	antisense	Gm26563
XLOC_002325	chr11	+	80212099	80215139	1	intronic	novel
XLOC_002326	chr11	+	80341231	80344056	1	intronic	novel
XLOC_002699	chr11	-	81587914	81600775	1	intronic	novel
XLOC_002701	chr11	-	81648928	81728511	1	intronic	novel
XLOC_002702	chr11	-	81876840	81893939	1	antisense	novel
XLOC_002706	chr11	-	82868552	82870360	1	intronic	novel
XLOC_002335	chr11	+	83291699	83294632	3	divergent	AA465934
XLOC_002338	chr11	+	84525660	84536198	4	divergent	Lhx1os
XLOC_002341	chr11	+	85140292	85141629	1	divergent	novel
XLOC_002714	chr11	-	85221809	85248499	1	intronic	novel
XLOC_002342	chr11	+	85234775	85239273	2	antisense	Appbp2os
XLOC_002717	chr11	-	85791633	85832478	6	antisense	2610027K06Rik
XLOC_002345	chr11	+	86201370	86304443	2	antisense	Brip1os
XLOC_002718	chr11	-	86739976	86747917	1	intronic	novel
XLOC_002720	chr11	-	87121567	87126958	2	antisense	Gm11491
XLOC_002721	chr11	-	87270009	87278573	2	intronic	novel
XLOC_002346	chr11	+	87358847	87361789	1	antisense	novel
XLOC_002723	chr11	-	88001739	88048376	2	antisense	2010015M23Rik
XLOC_002349	chr11	+	88058235	88067476	3	convergent	Gm15892
XLOC_002350	chr11	+	88105352	88110734	1	intronic	novel
XLOC_002351	chr11	+	88253368	88256990	2	intergenic	Gm38534
XLOC_002352	chr11	+	88356291	88363947	1	antisense	Gm15893
XLOC_002727	chr11	-	88368693	88398843	1	intronic	novel
XLOC_002728	chr11	-	88408971	88412480	1	intronic	novel
XLOC_002729	chr11	-	88470767	88476030	2	intronic	novel
XLOC_002730	chr11	-	88624407	88631577	1	intronic	novel
XLOC_002731	chr11	-	88651605	88661173	1	intronic	novel
XLOC_002732	chr11	-	88674719	88678939	1	intronic	novel
XLOC_002353	chr11	+	88718468	88729526	9	antisense	C030037D09Rik
XLOC_002354	chr11	+	88851604	88881395	2	antisense	4930556N13Rik
XLOC_002735	chr11	-	89045363	89048426	1	intronic	novel
XLOC_002360	chr11	+	90188108	90267581	2	intronic	Gm45883
XLOC_002361	chr11	+	90204518	90213149	1	intronic	novel
XLOC_002362	chr11	+	90220910	90224649	1	intronic	novel
XLOC_002364	chr11	+	93215200	93217077	1	intronic	novel
XLOC_002365	chr11	+	93319322	93332912	1	intronic	novel
XLOC_002366	chr11	+	93512063	93520062	1	intronic	novel
XLOC_002368	chr11	+	93854765	93896170	1	antisense	novel
XLOC_002369	chr11	+	93938758	93950635	1	antisense	novel
XLOC_002371	chr11	+	94117599	94119249	1	intronic	novel
XLOC_002372	chr11	+	94133229	94155776	4	convergent	B230206L02Rik
XLOC_002378	chr11	+	95057062	95062013	2	antisense	novel
XLOC_002385	chr11	+	95718225	95720697	1	intronic	novel
XLOC_002386	chr11	+	95858891	95863174	1	divergent	novel
XLOC_002387	chr11	+	95869154	95869724	1	antisense	Gm11534
XLOC_002748	chr11	-	96006333	96007155	1	convergent	Gm37179
XLOC_002394	chr11	+	96916270	96965060	6	antisense	D030028A08Rik
XLOC_002758	chr11	-	97298875	97311101	3	divergent	novel
XLOC_002759	chr11	-	97519612	97521895	1	intronic	Gm11611
XLOC_002762	chr11	-	98119227	98126228	1	intronic	novel
XLOC_002765	chr11	-	98797707	98810087	3	antisense	Gm12359
XLOC_002405	chr11	+	99387340	99387897	1	antisense	Gm11940
XLOC_002406	chr11	+	99416956	99425497	7	antisense	A830036E02Rik
XLOC_002769	chr11	-	100457131	100461668	1	divergent	novel
XLOC_002779	chr11	-	102511627	102526371	1	intronic	novel
XLOC_002416	chr11	+	102863337	103075903	1	antisense	Gm26668
XLOC_002417	chr11	+	102984683	102997039	4	antisense	novel
XLOC_002784	chr11	-	103125196	103128053	1	divergent	novel
XLOC_002422	chr11	+	103697723	103725573	2	antisense	Gm11642
XLOC_002788	chr11	-	104361380	104372899	1	intronic	novel
XLOC_002789	chr11	-	104363964	104367260	1	intronic	novel
XLOC_002790	chr11	-	104406557	104415291	2	intronic	novel
XLOC_002793	chr11	-	105177726	105181433	1	antisense	novel
XLOC_002424	chr11	+	105190779	105196623	1	intronic	novel
XLOC_002794	chr11	-	105291522	105292430	1	divergent	novel
XLOC_002431	chr11	+	106093085	106094070	1	intronic	novel
XLOC_002798	chr11	-	106126336	106127351	1	antisense	Gm11672
XLOC_002802	chr11	-	107125321	107131261	1	intronic	novel
XLOC_002439	chr11	+	107557590	107559655	1	intronic	novel
XLOC_002441	chr11	+	107793866	107795982	1	antisense	Gm11650
XLOC_002442	chr11	+	107994022	107994631	1	antisense	Gm11657
XLOC_002807	chr11	-	108102054	108112906	1	intronic	novel
XLOC_002808	chr11	-	108124250	108130157	1	intronic	novel
XLOC_002445	chr11	+	108820333	108826942	1	intronic	Cep112it
XLOC_002811	chr11	-	109229860	109234694	1	intronic	novel
XLOC_002812	chr11	-	109352835	109363654	6	antisense	Gm11696
XLOC_002817	chr11	-	113043895	113201874	6	intergenic	2610035D17Rik
XLOC_002820	chr11	-	113732074	113737081	1	intronic	novel
XLOC_002460	chr11	+	114713186	114718921	1	intronic	novel
XLOC_002829	chr11	-	115406586	115408314	1	antisense	Ict1os
XLOC_002462	chr11	+	115720309	115720695	1	intergenic	novel
XLOC_002832	chr11	-	115946450	115952105	1	antisense	Sap30bpos
XLOC_002464	chr11	+	116043356	116071036	1	antisense	novel
XLOC_002834	chr11	-	116407201	116467810	2	antisense	novel
XLOC_002469	chr11	+	116671660	116675799	6	antisense	1810032O08Rik
XLOC_002470	chr11	+	116681162	116683593	1	antisense	novel
XLOC_002473	chr11	+	117076008	117078955	7	intergenic	Snhg20
XLOC_002474	chr11	+	117384431	117390834	1	intergenic	novel
XLOC_002479	chr11	+	117684577	117689086	1	intronic	novel
XLOC_002849	chr11	-	119105012	119111462	5	intergenic	Gm11754
XLOC_002854	chr11	-	119448788	119491322	10	antisense	A930037H05Rik
XLOC_002855	chr11	-	119820812	119834365	1	antisense	Rptoros
XLOC_002489	chr11	+	119836242	119842494	1	intronic	novel
XLOC_002856	chr11	-	119933852	119942735	3	divergent	Gm11767
XLOC_002490	chr11	+	119938511	119942074	1	convergent	Gm11766
XLOC_002858	chr11	-	120185400	120189937	3	intergenic	2810410L24Rik
XLOC_002860	chr11	-	120225781	120231585	2	divergent	2900052L18Rik
XLOC_002861	chr11	-	120235234	120236122	1	antisense	Gm11772
XLOC_002492	chr11	+	120309644	120310235	2	intergenic	novel
XLOC_002862	chr11	-	120451508	120525741	1	antisense	novel
XLOC_002494	chr11	+	120581670	120582837	1	divergent	Gm3807
XLOC_002866	chr11	-	120587143	120599657	2	antisense	novel
XLOC_002495	chr11	+	120633768	120635125	1	divergent	Gm17586
XLOC_002499	chr11	+	120963844	120964764	1	antisense	Gm28192
XLOC_002500	chr11	+	120991419	121003190	3	divergent	novel
XLOC_002869	chr11	-	121345440	121348959	1	intronic	novel
XLOC_003243	chr12	-	3143807	3161783	2	intergenic	novel
XLOC_002873	chr12	+	3220663	3234335	1	intergenic	novel
XLOC_003244	chr12	-	3232810	3235244	1	intergenic	novel
XLOC_002874	chr12	+	3235084	3250377	11	antisense	Rab10os
XLOC_003245	chr12	-	3258027	3266122	1	intronic	novel
XLOC_003246	chr12	-	3277409	3291610	3	intronic	novel
XLOC_003247	chr12	-	3296185	3302494	1	intronic	novel
XLOC_003249	chr12	-	3367248	3427011	7	antisense	1110002L01Rik
XLOC_002875	chr12	+	3368429	3369959	1	intronic	Gm48511
XLOC_003251	chr12	-	3801464	3806422	1	antisense	novel
XLOC_002878	chr12	+	3821476	3827403	1	intronic	novel
XLOC_002879	chr12	+	3838854	3842956	1	intronic	novel
XLOC_002881	chr12	+	4222102	4223361	1	antisense	Gm48210
XLOC_003254	chr12	-	4389862	4400511	1	intronic	novel
XLOC_003256	chr12	-	4572401	4576756	1	intergenic	Gm48610
XLOC_003258	chr12	-	4595340	4655888	2	antisense	Gm48678
XLOC_002885	chr12	+	4921244	4927575	1	intronic	novel
XLOC_003260	chr12	-	5235156	5235964	1	intronic	Gm48532
XLOC_002886	chr12	+	5375870	5416631	2	divergent	2810032G03Rik
XLOC_002887	chr12	+	5808195	6009842	8	intergenic	Gm32442
XLOC_002888	chr12	+	6045162	6098367	1	intergenic	novel
XLOC_002889	chr12	+	6595447	6639983	1	intergenic	novel
XLOC_003272	chr12	-	9503584	9509637	1	intergenic	Gm48764
XLOC_003277	chr12	-	11507226	11512390	2	intergenic	Gm47808
XLOC_003278	chr12	-	11698868	11700546	1	intergenic	Gm47821
XLOC_003279	chr12	-	11701306	11701678	1	intergenic	Gm47822
XLOC_003282	chr12	-	13423260	13425717	1	antisense	Gm48309
XLOC_002920	chr12	+	16207418	16289676	4	intergenic	Gm48606
XLOC_003294	chr12	-	17344401	17348373	1	divergent	Gm46336
XLOC_002927	chr12	+	17727254	17729744	1	intronic	novel
XLOC_002928	chr12	+	17924294	17925668	1	intronic	B430203G13Rik
XLOC_002929	chr12	+	18750455	18765209	1	intergenic	novel
XLOC_002932	chr12	+	19288562	19291177	1	intergenic	Gm5953
XLOC_002933	chr12	+	19292813	19301264	1	intergenic	Gm49957
XLOC_002934	chr12	+	19301653	19305191	1	intergenic	Gm46339
XLOC_002935	chr12	+	19387809	19433081	2	intronic	Gm5784
XLOC_002936	chr12	+	19408348	19408740	1	intergenic	Gm29737
XLOC_002937	chr12	+	19434529	19435161	1	intergenic	Gm49769
XLOC_002940	chr12	+	20426913	20435417	1	intronic	Gm10479
XLOC_002941	chr12	+	20451675	20459211	1	intergenic	Gm49698
XLOC_002942	chr12	+	20615014	20664803	2	intergenic	Gm49700/Gm48693
XLOC_002943	chr12	+	20990536	21040428	1	intergenic	Gm30124
XLOC_003298	chr12	-	21252118	21255952	1	antisense	Gm20535
XLOC_002944	chr12	+	21373765	21374196	1	divergent	Gm49586
XLOC_003299	chr12	-	21399701	21405585	1	intronic	novel
XLOC_002945	chr12	+	21417323	21421064	5	antisense	Gm4419
XLOC_003300	chr12	-	22115756	22156646	1	intergenic	Gm4425
XLOC_003303	chr12	-	22584337	22728329	3	intergenic	Gm40864
XLOC_003304	chr12	-	22862764	23010284	6	intergenic	2410018L13Rik
XLOC_003305	chr12	-	22866344	22867758	1	intergenic	novel
XLOC_002946	chr12	+	23419725	23604540	1	intergenic	novel
XLOC_003306	chr12	-	23787826	23804458	1	convergent	novel
XLOC_003308	chr12	-	24796664	24831303	3	divergent	2900060N12Rik
XLOC_002948	chr12	+	24874445	24896166	1	intronic	novel
XLOC_002949	chr12	+	24886137	24893076	1	intronic	novel
XLOC_002965	chr12	+	28867526	28876675	1	convergent	novel
XLOC_002975	chr12	+	32821872	32826904	1	intronic	Gdap10
XLOC_003331	chr12	-	33111711	33147597	7	divergent	F730043M19Rik
XLOC_002978	chr12	+	35055101	35056961	1	intronic	Gm10933
XLOC_002980	chr12	+	35534421	35590446	2	antisense	Gm48236
XLOC_003339	chr12	-	36096759	36101917	1	intronic	novel
XLOC_003340	chr12	-	36146183	36147922	1	intronic	Gm48369
XLOC_003350	chr12	-	39397653	39398556	1	intergenic	Gm47855
XLOC_003355	chr12	-	40209487	40211073	1	intronic	Gm17024
XLOC_003360	chr12	-	41798182	41828523	1	antisense	Gm47371
XLOC_003363	chr12	-	42966884	43034217	3	intergenic	Gm33340
XLOC_002998	chr12	+	44409790	44411469	1	intronic	Gm48182
XLOC_002999	chr12	+	44460486	44464971	1	intronic	novel
XLOC_003368	chr12	-	44959647	44970878	2	intronic	Gm15902
XLOC_003373	chr12	-	46701075	46704216	1	intronic	Gm33869
XLOC_003375	chr12	-	46806952	46811508	1	intronic	Gm48542
XLOC_003011	chr12	+	51888015	51889459	1	antisense	Gm26517
XLOC_003012	chr12	+	52545701	52579101	2	intronic	novel
XLOC_003014	chr12	+	53250257	53252144	1	intronic	novel
XLOC_003387	chr12	-	54091430	54106885	1	intergenic	Gm35818
XLOC_003019	chr12	+	54862647	54863667	2	antisense	1700081N11Rik
XLOC_003392	chr12	-	55750665	55753235	1	intronic	novel
XLOC_003393	chr12	-	55815184	55816527	1	intronic	Gm48655
XLOC_003402	chr12	-	58923085	58953574	4	convergent	novel
XLOC_003404	chr12	-	61499660	61521883	2	divergent	Gm20063
XLOC_003406	chr12	-	64147856	64152948	1	intergenic	Gm48422
XLOC_003411	chr12	-	66456103	66458442	1	intergenic	Gm47982
XLOC_003412	chr12	-	66501762	66502546	1	intronic	Gm47988
XLOC_003413	chr12	-	67008216	67014331	1	intronic	novel
XLOC_003414	chr12	-	67054371	67059177	1	intronic	novel
XLOC_003038	chr12	+	67058656	67060206	1	antisense	novel
XLOC_003415	chr12	-	67093930	67103483	1	intronic	novel
XLOC_003416	chr12	-	67120126	67122920	1	intronic	Gm47987
XLOC_003039	chr12	+	67450777	67451164	1	intergenic	novel
XLOC_003419	chr12	-	68435808	68440282	1	intergenic	Gm47457
XLOC_003044	chr12	+	69197211	69199867	1	antisense	9330151L19Rik
XLOC_003426	chr12	-	69624916	69625543	1	intronic	novel
XLOC_003427	chr12	-	69653266	69654966	1	intronic	novel
XLOC_003048	chr12	+	69847635	69853671	1	antisense	4931403G20Rik
XLOC_003053	chr12	+	70347462	70351706	1	antisense	Gm32151
XLOC_003433	chr12	-	70991615	71015870	3	antisense	3110056K07Rik
XLOC_003059	chr12	+	71230180	71237804	1	intronic	novel
XLOC_003064	chr12	+	72547423	72553167	1	intronic	novel
XLOC_003066	chr12	+	72945623	72969286	9	convergent	Gm26709
XLOC_003068	chr12	+	73355081	73361997	1	convergent	Gm48653
XLOC_003441	chr12	-	73843039	73949814	3	antisense	Gm15283
XLOC_003444	chr12	-	75505800	75508745	1	intronic	Gm47690
XLOC_003445	chr12	-	75578857	75589541	4	intronic	novel
XLOC_003078	chr12	+	75669842	75675033	1	divergent	novel
XLOC_003449	chr12	-	76344525	76345381	1	convergent	A430103D13Rik
XLOC_003451	chr12	-	76546972	76547943	4	antisense	AI463170
XLOC_003452	chr12	-	76940475	76941793	1	intronic	Gm47218
XLOC_003081	chr12	+	77553347	77569709	1	intergenic	Gm35240
XLOC_003455	chr12	-	78222286	78226525	1	divergent	Gm48226
XLOC_003083	chr12	+	78223219	78235859	2	intronic	novel
XLOC_003084	chr12	+	78261293	78266375	1	intronic	Gm48225
XLOC_003460	chr12	-	80097168	80132844	5	intronic	2310015A10Rik
XLOC_003462	chr12	-	80391614	80391737	1	intronic	Scarna3b
XLOC_003095	chr12	+	80434614	80436097	1	antisense	novel
XLOC_003098	chr12	+	80635992	80637371	1	antisense	Gm47879
XLOC_003099	chr12	+	80669728	80861003	1	antisense	novel
XLOC_003101	chr12	+	81228284	81243258	1	antisense	Gm3693
XLOC_003469	chr12	-	81448318	81452562	1	intronic	novel
XLOC_003102	chr12	+	81492199	81497015	1	antisense	Gm28370
XLOC_003470	chr12	-	81532035	81533358	1	intronic	Gm17191
XLOC_003107	chr12	+	82000268	82000919	1	intronic	Gm49749
XLOC_003480	chr12	-	83559890	83563879	1	intronic	novel
XLOC_003481	chr12	-	83631834	83633833	1	antisense	Gm29361
XLOC_003113	chr12	+	83634933	83637867	1	intronic	novel
XLOC_003114	chr12	+	83709946	83717692	1	intronic	novel
XLOC_003115	chr12	+	83823455	83842087	2	antisense	Gm46367
XLOC_003483	chr12	-	83869092	83874314	1	intronic	novel
XLOC_003117	chr12	+	84575561	84588904	1	intronic	novel
XLOC_003118	chr12	+	84677300	84677604	1	antisense	Gm48573
XLOC_003122	chr12	+	85086374	85088228	1	antisense	Prox2os
XLOC_003493	chr12	-	85360493	85363645	1	intronic	Gm47817
XLOC_003123	chr12	+	85374117	85376632	1	antisense	Gm47819
XLOC_003494	chr12	-	85408036	85436491	6	intergenic	Gm40477
XLOC_003124	chr12	+	85524659	85543492	1	intergenic	Gm32296
XLOC_003497	chr12	-	86290761	86306006	1	antisense	4732487G21Rik
XLOC_003128	chr12	+	86693411	86695689	3	convergent	novel
XLOC_003500	chr12	-	87129754	87159947	1	antisense	Gm6566
XLOC_003134	chr12	+	88863050	88866614	1	intronic	novel
XLOC_003135	chr12	+	88966247	88973979	1	intronic	novel
XLOC_003136	chr12	+	89101885	89114183	1	intronic	novel
XLOC_003137	chr12	+	89533755	89590045	2	intronic	novel
XLOC_003138	chr12	+	89601577	89663452	2	intronic	novel
XLOC_003139	chr12	+	89666474	89710109	2	intronic	novel
XLOC_003140	chr12	+	89802472	89809356	1	intronic	novel
XLOC_003141	chr12	+	89931539	89934944	1	intronic	novel
XLOC_003142	chr12	+	90016036	90019674	1	intronic	novel
XLOC_003143	chr12	+	90068099	90072373	1	intronic	Gm48700
XLOC_003148	chr12	+	91045848	91079907	2	antisense	5430427M07Rik
XLOC_003511	chr12	-	91575997	91578866	1	intronic	novel
XLOC_003513	chr12	-	91672875	91686113	4	intronic	Gm8378
XLOC_003153	chr12	+	95724956	95735409	2	intronic	Gm48014
XLOC_003159	chr12	+	98642225	98644053	1	intronic	Gm47370
XLOC_003522	chr12	-	98648938	98652481	1	antisense	Gm47372
XLOC_003160	chr12	+	98762048	98762972	1	intronic	9430031K09Rik
XLOC_003161	chr12	+	98766105	98770355	1	intronic	D230049E03Rik
XLOC_003162	chr12	+	98794448	98797069	1	antisense	Gm48062
XLOC_003523	chr12	-	98810683	98813199	1	intronic	Gm48063
XLOC_003163	chr12	+	98831813	98832785	1	antisense	A930040O22Rik
XLOC_003527	chr12	-	99148735	99154594	2	intergenic	novel
XLOC_003530	chr12	-	99271529	99275358	1	intronic	novel
XLOC_003532	chr12	-	99359871	99362028	1	intronic	Gm47139
XLOC_003533	chr12	-	99366544	99369913	1	intronic	Gm47138
XLOC_003534	chr12	-	99376596	99377248	1	intronic	Gm47132
XLOC_003535	chr12	-	99380643	99387465	1	intronic	novel
XLOC_003537	chr12	-	99533995	99535801	1	intergenic	novel
XLOC_003538	chr12	-	99567882	99569668	1	intergenic	Gm47177
XLOC_003542	chr12	-	99829953	99832219	1	intronic	Gm47206
XLOC_003169	chr12	+	100132435	100136222	1	antisense	novel
XLOC_003170	chr12	+	100187011	100187705	1	intergenic	Gm48296
XLOC_003546	chr12	-	100366078	100369752	1	intronic	Gm48382
XLOC_003173	chr12	+	100465039	100488390	3	antisense	Gm48383
XLOC_003549	chr12	-	100571908	100573976	1	intronic	Gm49703
XLOC_003550	chr12	-	100620619	100624609	2	intronic	Gm48586
XLOC_003551	chr12	-	100624785	100626793	1	intronic	Gm48585
XLOC_003176	chr12	+	100986623	101014822	4	antisense	Gm36756
XLOC_003177	chr12	+	101029135	101064933	1	antisense	Gm47639
XLOC_003178	chr12	+	101082451	101088927	6	antisense	D130020L05Rik
XLOC_003552	chr12	-	101839469	101842011	1	intronic	novel
XLOC_003553	chr12	-	101968090	101977068	3	antisense	Ndufb1-ps
XLOC_003180	chr12	+	102270419	102273301	1	convergent	novel
XLOC_003181	chr12	+	102440731	102467624	2	divergent	Gm30198
XLOC_003555	chr12	-	102589277	102591410	1	intronic	Gm37019
XLOC_003557	chr12	-	102762998	102802097	1	antisense	novel
XLOC_003559	chr12	-	103406822	103407976	1	intronic	9330161L09Rik
XLOC_003560	chr12	-	103412492	103415596	1	intronic	Gm47260
XLOC_003563	chr12	-	104925501	104926689	1	convergent	Gm28875
XLOC_003564	chr12	-	105030617	105032279	2	divergent	Snhg10
XLOC_003196	chr12	+	105798558	105802297	1	intronic	novel
XLOC_003206	chr12	+	108588756	108595894	1	intronic	novel
XLOC_003578	chr12	-	108762032	108762970	1	intergenic	Gm33682
XLOC_003579	chr12	-	108790035	108792743	1	divergent	Gm34220
XLOC_003212	chr12	+	109540999	109571726	10	intergenic	Meg3
XLOC_003581	chr12	-	109568628	109571723	1	intergenic	Gm26906
XLOC_003213	chr12	+	109573251	109577872	1	intergenic	novel
XLOC_003214	chr12	+	109603945	109661716	17	divergent	Rian
XLOC_003215	chr12	+	109668869	109677585	1	intergenic	Gm37899
XLOC_003217	chr12	+	109729764	109749460	8	intergenic	Mirg
XLOC_003582	chr12	-	109894358	109894863	1	intergenic	novel
XLOC_003586	chr12	-	110177956	110189550	2	intergenic	Gm34785
XLOC_003588	chr12	-	110275385	110279099	4	antisense	Dio3os
XLOC_003589	chr12	-	110463474	110486208	6	antisense	Gm19605
XLOC_003222	chr12	+	110524626	110543385	1	intronic	novel
XLOC_003590	chr12	-	110589779	110591586	1	divergent	novel
XLOC_003227	chr12	+	111091200	111093941	1	intronic	Gm48632
XLOC_003228	chr12	+	111195663	111200852	1	intronic	novel
XLOC_003600	chr12	-	111572317	111574402	3	divergent	2810029C07Rik
XLOC_003230	chr12	+	111616870	111637388	1	intronic	Gm48286
XLOC_003234	chr12	+	111765580	111771325	1	intronic	novel
XLOC_003604	chr12	-	112347289	112350067	1	intergenic	Gm38123
XLOC_003609	chr12	-	112690986	112693588	1	divergent	Gm30238
XLOC_003612	chr12	-	112971745	112972145	1	intronic	Gm47541
XLOC_003236	chr12	+	112999964	113001926	1	antisense	9230104M06Rik
XLOC_003614	chr12	-	116102769	116138648	2	antisense	Gm20658
XLOC_003239	chr12	+	116146704	116162847	1	convergent	novel
XLOC_003617	chr12	-	116397110	116405210	2	divergent	D430020J02Rik
XLOC_003618	chr12	-	117136114	117151711	3	antisense	Gm10421
XLOC_003619	chr12	-	117234521	117337022	2	antisense	Gm5441
XLOC_003620	chr12	-	118231595	118234564	1	convergent	Gm49602
XLOC_003241	chr12	+	118301222	118363328	1	antisense	novel
XLOC_004075	chr13	-	3325296	3358455	1	divergent	Gm48530
XLOC_003624	chr13	+	3478231	3504485	14	intergenic	2810429I04Rik
XLOC_003625	chr13	+	3562385	3563618	1	intronic	Gm48838
XLOC_004076	chr13	-	3606697	3610421	1	intronic	novel
XLOC_004078	chr13	-	3899209	3900248	1	intronic	Gm47813
XLOC_003640	chr13	+	8278604	8279289	1	intronic	Gm48259
XLOC_003641	chr13	+	8282248	8286103	1	intronic	Gm48261
XLOC_003642	chr13	+	8341340	8344739	1	intronic	novel
XLOC_004092	chr13	-	8833099	8834372	1	intronic	Gm48375
XLOC_003646	chr13	+	9282914	9288171	1	intronic	novel
XLOC_003647	chr13	+	9294063	9298747	1	intronic	novel
XLOC_003648	chr13	+	9321427	9322979	1	intronic	Gm48887
XLOC_003649	chr13	+	9328630	9330247	1	intronic	Gm48890
XLOC_003650	chr13	+	9344402	9348425	1	intronic	Gm48870
XLOC_003651	chr13	+	9387139	9393165	2	intronic	Gm26601
XLOC_003652	chr13	+	9412517	9415160	1	intronic	Gm48889
XLOC_003653	chr13	+	9445900	9448419	1	intronic	Gm48871
XLOC_003655	chr13	+	9557861	9561989	1	intronic	Gm48872
XLOC_003656	chr13	+	9684226	9689544	4	antisense	Gm36423
XLOC_004096	chr13	-	9726340	9734190	1	intronic	novel
XLOC_004097	chr13	-	9753741	9756879	1	intronic	Gm47826
XLOC_004101	chr13	-	10175784	10180807	1	intronic	Gm47404
XLOC_003660	chr13	+	10700161	10830778	1	intergenic	Gm47408
XLOC_003661	chr13	+	10974423	10979945	1	intergenic	Gm47486
XLOC_004107	chr13	-	12457016	12459137	1	intronic	novel
XLOC_004108	chr13	-	12584444	12642616	1	antisense	novel
XLOC_004109	chr13	-	12609884	12618551	2	divergent	novel
XLOC_003666	chr13	+	13953219	13954338	1	convergent	Gm47884
XLOC_004113	chr13	-	14020496	14025973	1	intronic	novel
XLOC_003668	chr13	+	14044950	14077833	1	antisense	novel
XLOC_003669	chr13	+	14171053	14174488	1	intronic	Gm48027
XLOC_003670	chr13	+	14521486	14526758	3	antisense	Gm30893
XLOC_003671	chr13	+	14544636	14551462	1	intergenic	novel
XLOC_004116	chr13	-	15440302	15463736	2	antisense	Gm6556
XLOC_004117	chr13	-	15459980	15461295	1	divergent	Gm26645
XLOC_004124	chr13	-	17708603	17709864	1	convergent	Gm48621
XLOC_004125	chr13	-	17735985	17737054	1	intronic	8430406P12Rik
XLOC_004126	chr13	-	17754516	17757325	1	intronic	Gm48624
XLOC_004127	chr13	-	17768026	17789819	1	intronic	novel
XLOC_004128	chr13	-	17793132	17798981	1	intronic	novel
XLOC_003678	chr13	+	17932386	17938434	1	antisense	Gm48754
XLOC_003679	chr13	+	17944291	17950178	3	divergent	Gm32699
XLOC_004129	chr13	-	17961150	17992533	1	intronic	Gm48778
XLOC_004130	chr13	-	18002310	18008344	1	convergent	Gm48799
XLOC_004132	chr13	-	18197870	18206663	1	intronic	novel
XLOC_003681	chr13	+	18965956	18977280	2	intronic	novel
XLOC_004134	chr13	-	18971702	18974997	1	antisense	Gm47658
XLOC_003682	chr13	+	19105659	19107986	1	intronic	novel
XLOC_004141	chr13	-	21177187	21187556	1	antisense	Gm47806
XLOC_004147	chr13	-	23427971	23431262	3	convergent	C230035I16Rik
XLOC_004148	chr13	-	23441822	23445935	1	intergenic	Gm46404
XLOC_004149	chr13	-	23526659	23530943	2	divergent	Gm11335
XLOC_004151	chr13	-	23791428	23892659	2	antisense	Gm11337
XLOC_004153	chr13	-	24323423	24414803	7	antisense	Gm11342
XLOC_003698	chr13	+	24905593	24914272	3	antisense	4932702P03Rik
XLOC_004162	chr13	-	28394453	28420119	6	intergenic	Gm40841
XLOC_004163	chr13	-	28447574	28450636	1	intergenic	novel
XLOC_004164	chr13	-	28460034	28885620	13	intergenic	2610307P16Rik
XLOC_004165	chr13	-	28779257	28784343	1	intergenic	novel
XLOC_004166	chr13	-	28842764	28854032	1	intergenic	novel
XLOC_003704	chr13	+	29014399	29205873	7	antisense	A330102I10Rik
XLOC_004169	chr13	-	29927168	29930903	1	intronic	novel
XLOC_003705	chr13	+	29940283	29942261	1	antisense	Gm11365
XLOC_003707	chr13	+	30021880	30033530	1	intergenic	novel
XLOC_004170	chr13	-	30230383	30235196	2	antisense	novel
XLOC_003711	chr13	+	30370359	30377183	1	intronic	Gm48161
XLOC_003735	chr13	+	35798750	35802136	1	intronic	Gm48706
XLOC_004199	chr13	-	36006725	36189723	1	antisense	Gm48765
XLOC_004201	chr13	-	36458447	36459280	1	antisense	Gm48763
XLOC_004216	chr13	-	37684925	37686425	1	intergenic	Gm49350
XLOC_003752	chr13	+	37761748	37768147	2	intergenic	Gm31600
XLOC_004218	chr13	-	37769009	37769918	1	divergent	novel
XLOC_003753	chr13	+	37787200	37800825	2	intronic	novel
XLOC_003755	chr13	+	37834396	37850818	1	intronic	novel
XLOC_003756	chr13	+	37874199	37877684	1	intronic	novel
XLOC_004226	chr13	-	38945543	38951313	1	intronic	Gm26514
XLOC_003770	chr13	+	40723110	40725449	1	antisense	Gm47061
XLOC_003784	chr13	+	42728966	42731965	2	intronic	novel
XLOC_003785	chr13	+	42783641	42789498	1	intronic	novel
XLOC_003786	chr13	+	42797605	42800872	1	intronic	novel
XLOC_003787	chr13	+	42883564	42888830	1	intronic	novel
XLOC_004245	chr13	-	43446509	43450062	1	intronic	novel
XLOC_003796	chr13	+	43864669	43869751	7	intergenic	Gm33195
XLOC_003797	chr13	+	43949022	43954482	1	intergenic	novel
XLOC_004256	chr13	-	45674417	45677088	1	intronic	novel
XLOC_003808	chr13	+	45936040	45936904	1	antisense	4930453C13Rik
XLOC_003809	chr13	+	45965253	45966508	2	divergent	5033430I15Rik
XLOC_003811	chr13	+	46880951	46887369	2	antisense	Gm48250
XLOC_004260	chr13	-	46915841	46919538	1	intronic	novel
XLOC_004262	chr13	-	47137478	47287114	1	antisense	novel
XLOC_004264	chr13	-	47152357	47155008	1	antisense	novel
XLOC_004271	chr13	-	48532905	48546500	1	intergenic	6720427I07Rik
XLOC_004272	chr13	-	48542644	48545033	1	intergenic	Gm37238
XLOC_003819	chr13	+	48871112	48876174	2	divergent	Phf2os1
XLOC_004273	chr13	-	48910755	48912782	1	intronic	novel
XLOC_003820	chr13	+	48968287	48972031	2	divergent	Fam120aos
XLOC_004289	chr13	-	54177258	54399566	2	antisense	Gm48622
XLOC_003836	chr13	+	54301959	54316885	2	intergenic	Gm48623
XLOC_003841	chr13	+	55215837	55218079	1	intronic	novel
XLOC_003842	chr13	+	55265205	55288363	1	intronic	novel
XLOC_003845	chr13	+	55826250	56084849	4	antisense	Gm47071
XLOC_004298	chr13	-	58184896	58191318	1	intronic	Gm48357
XLOC_004299	chr13	-	58239102	58254765	1	intronic	novel
XLOC_003858	chr13	+	59603309	59605662	1	intronic	Gm47246
XLOC_004312	chr13	-	59667842	59673109	1	intronic	novel
XLOC_004313	chr13	-	59781062	59781578	1	intronic	Gm48194
XLOC_003869	chr13	+	60622967	60629395	1	intronic	Gm48582
XLOC_003871	chr13	+	61655303	61743770	1	intergenic	Gm49357
XLOC_003873	chr13	+	61719848	61844600	1	intergenic	novel
XLOC_003874	chr13	+	61804259	61842930	2	intergenic	novel
XLOC_003875	chr13	+	61857187	61863539	1	intergenic	novel
XLOC_003876	chr13	+	62097748	62112047	3	intergenic	Gm40977
XLOC_004323	chr13	-	62449317	62451609	1	convergent	Gm48701
XLOC_004324	chr13	-	62453033	62456059	1	intronic	novel
XLOC_004325	chr13	-	62545522	62551005	1	intergenic	novel
XLOC_004326	chr13	-	62554681	62558532	1	intergenic	novel
XLOC_004327	chr13	-	62681192	62682501	1	intergenic	Gm48735
XLOC_003878	chr13	+	63134051	63134511	1	intronic	Gm30409
XLOC_003879	chr13	+	63142494	63143934	1	intronic	Gm47587
XLOC_003881	chr13	+	63215815	63223776	1	intronic	novel
XLOC_003882	chr13	+	63244221	63246248	1	intronic	Gm47586
XLOC_004333	chr13	-	63266928	63272574	1	antisense	novel
XLOC_004335	chr13	-	63289601	63297147	1	antisense	Gm16907
XLOC_003884	chr13	+	63329556	63339961	2	antisense	Gm16133
XLOC_004337	chr13	-	63410918	63414767	1	intronic	Gm47588
XLOC_004341	chr13	-	64148853	64152400	1	intronic	novel
XLOC_003890	chr13	+	64248671	64271852	3	antisense	1810034E14Rik
XLOC_003897	chr13	+	65241753	65250154	5	convergent	Gm36445
XLOC_004344	chr13	-	65252704	65253703	1	divergent	Gm47251
XLOC_003898	chr13	+	65289453	65290794	1	intronic	Gm47258
XLOC_004352	chr13	-	66996819	67032408	2	antisense	4933433G19Rik
XLOC_004357	chr13	-	67796594	67830985	1	antisense	4930525G20Rik
XLOC_004361	chr13	-	68995537	68998019	1	intronic	Gm48593
XLOC_003925	chr13	+	69639639	69641170	1	convergent	novel
XLOC_004366	chr13	-	69809914	69816094	1	antisense	Gm26819
XLOC_004373	chr13	-	72620354	72628670	3	divergent	Gm20554
XLOC_004379	chr13	-	74434781	74463429	7	intergenic	E430024I08Rik
XLOC_004380	chr13	-	74440946	74455563	1	intergenic	novel
XLOC_004381	chr13	-	74509598	74522461	1	intergenic	Gm47467
XLOC_004382	chr13	-	74514756	74560407	1	intergenic	novel
XLOC_004383	chr13	-	74553910	74564256	3	intergenic	Gm47469
XLOC_004384	chr13	-	74579358	74617945	11	intergenic	Gm46430
XLOC_004386	chr13	-	75881828	75922376	1	intronic	novel
XLOC_003950	chr13	+	77341651	77347290	1	intronic	novel
XLOC_003952	chr13	+	78068841	78077883	1	intronic	novel
XLOC_003953	chr13	+	78112482	78116319	1	intronic	C130051F05Rik
XLOC_003955	chr13	+	78198017	78279391	9	antisense	A830082K12Rik
XLOC_003956	chr13	+	78241070	78247458	1	intergenic	novel
XLOC_004390	chr13	-	80884224	80885524	1	antisense	1700023H06Rik
XLOC_003963	chr13	+	80962888	81128864	5	antisense	9330111N05Rik/Gm49375
XLOC_004393	chr13	-	81239177	81240784	1	intronic	Gm48566
XLOC_004394	chr13	-	81261081	81294033	1	intronic	novel
XLOC_004395	chr13	-	81778773	81783749	1	antisense	Gm17259
XLOC_004398	chr13	-	83435848	83660180	1	antisense	novel
XLOC_003966	chr13	+	83721365	83928710	6	intergenic	C130071C03Rik/2810049E08Rik
XLOC_003967	chr13	+	83763355	83766543	1	intergenic	novel
XLOC_003968	chr13	+	83771848	83784470	1	intergenic	novel
XLOC_004400	chr13	-	84025297	84066075	1	intergenic	Gm17750
XLOC_003969	chr13	+	84274844	84280817	1	intronic	Gm49223
XLOC_003974	chr13	+	89739460	89887166	2	antisense	Gm4117
XLOC_003979	chr13	+	91452105	91513391	1	intronic	novel
XLOC_004411	chr13	-	91701665	91741872	3	antisense	4833422C13Rik
XLOC_004412	chr13	-	92062280	92089311	1	intronic	novel
XLOC_003986	chr13	+	93410783	93412957	1	convergent	Gm47155
XLOC_004415	chr13	-	93770950	93772194	1	antisense	Gm47210
XLOC_004420	chr13	-	94355839	94358923	1	intronic	Gm9776
XLOC_003998	chr13	+	96576630	96577923	1	intronic	Gm46436
XLOC_003999	chr13	+	96605677	96609591	1	intronic	Gm48139
XLOC_004000	chr13	+	96640269	96644203	1	convergent	novel
XLOC_004431	chr13	-	97796162	97825885	2	intergenic	Gm41031
XLOC_004008	chr13	+	98316422	98324475	5	antisense	Gm9828
XLOC_004009	chr13	+	98732986	98734690	1	antisense	Gm47550
XLOC_004439	chr13	-	98798611	98801410	1	intronic	D130062J10Rik
XLOC_004010	chr13	+	98801172	98803736	1	antisense	Gm47551
XLOC_004440	chr13	-	98861425	98896037	1	intronic	novel
XLOC_004011	chr13	+	98994151	99021695	5	divergent	A930014D07Rik/Gm35279
XLOC_004443	chr13	-	99396384	99412920	5	antisense	6430562O15Rik
XLOC_004444	chr13	-	99502477	99504439	1	intronic	5330431K02Rik
XLOC_004014	chr13	+	99516629	99521760	1	divergent	Gm26559
XLOC_004445	chr13	-	99544628	99551472	1	intergenic	novel
XLOC_004450	chr13	-	101736006	101746604	1	intronic	novel
XLOC_004451	chr13	-	101737396	101739935	1	intronic	novel
XLOC_004452	chr13	-	101749720	101751888	1	intronic	Gm36638
XLOC_004453	chr13	-	101752806	101753205	1	intronic	Gm36638
XLOC_004029	chr13	+	106851900	106853846	1	antisense	Gm28988
XLOC_004030	chr13	+	107022553	107055497	5	intronic	3830408C21Rik
XLOC_004031	chr13	+	107034284	107035217	1	convergent	Gm48684
XLOC_004033	chr13	+	107469787	107484588	3	intergenic	AI197445
XLOC_004463	chr13	-	107724617	107890064	2	intronic	Zswim6
XLOC_004464	chr13	-	107812122	107823575	1	intronic	novel
XLOC_004036	chr13	+	107996285	108005050	2	intergenic	B230220B15Rik
XLOC_004466	chr13	-	109343025	109383691	1	antisense	novel
XLOC_004037	chr13	+	109421660	109440683	2	intronic	novel
XLOC_004467	chr13	-	109425168	109440841	1	antisense	novel
XLOC_004038	chr13	+	109667731	109669615	1	intronic	novel
XLOC_004468	chr13	-	110640292	110688748	2	intergenic	Gm33172/Gm33045
XLOC_004043	chr13	+	111725517	111735124	1	convergent	Gm15287
XLOC_004051	chr13	+	112670443	112676784	1	intronic	novel
XLOC_004488	chr13	-	113600906	113604469	1	intronic	novel
XLOC_004055	chr13	+	113807806	113815730	1	intronic	novel
XLOC_004056	chr13	+	114026075	114051499	1	intronic	novel
XLOC_004057	chr13	+	114053355	114063448	1	intronic	novel
XLOC_004492	chr13	-	114281668	114285368	2	convergent	Gm47558
XLOC_004062	chr13	+	115302283	115324566	2	intergenic	novel
XLOC_004496	chr13	-	116802095	116838178	1	intergenic	4930435F18Rik
XLOC_004499	chr13	-	117600274	117602345	1	antisense	novel
XLOC_004500	chr13	-	117706764	117720011	2	antisense	4933413L06Rik
XLOC_004065	chr13	+	117724906	117731063	2	intronic	novel
XLOC_004066	chr13	+	117739807	117745207	2	intronic	novel
XLOC_004067	chr13	+	117896236	117900514	1	intronic	novel
XLOC_004068	chr13	+	117903655	117913533	1	intronic	novel
XLOC_004069	chr13	+	118386630	118388124	1	antisense	B430218F22Rik
XLOC_004504	chr13	-	119349758	119350589	1	intronic	novel
XLOC_004505	chr13	-	119473019	119476789	1	antisense	novel
XLOC_004506	chr13	-	119484265	119487032	1	antisense	novel
XLOC_004510	chr13	-	119698360	119704549	1	antisense	Gm48342
XLOC_004072	chr13	+	119756093	119769532	1	antisense	Gm41077
XLOC_004832	chr14	-	3822531	3884087	4	antisense	Gm26886
XLOC_004834	chr14	-	4867851	4930414	4	antisense	Gm26650
XLOC_004513	chr14	+	5672263	5672714	1	antisense	novel
XLOC_004515	chr14	+	6684255	6783942	4	antisense	Gm26680
XLOC_004525	chr14	+	11767943	11771311	1	intronic	Gm48602
XLOC_004526	chr14	+	11814507	11815782	1	intronic	novel
XLOC_004527	chr14	+	11824367	11831087	1	intronic	novel
XLOC_004528	chr14	+	11867594	11870625	1	intronic	Gm48601
XLOC_004531	chr14	+	12374585	12384729	1	antisense	Gm48239
XLOC_004847	chr14	-	12381959	12386827	1	intronic	novel
XLOC_004848	chr14	-	12400698	12402230	1	intronic	Gm48267
XLOC_004850	chr14	-	12769408	12770550	1	intronic	Gm48266
XLOC_004535	chr14	+	13968178	13988127	1	divergent	novel
XLOC_004536	chr14	+	14017272	14033627	1	intronic	novel
XLOC_004542	chr14	+	16243351	16245091	1	antisense	Gm47794
XLOC_004543	chr14	+	16271089	16271838	1	intronic	5430414B19Rik
XLOC_004544	chr14	+	16273995	16274321	1	intronic	Gm47797
XLOC_004861	chr14	-	16336846	16366268	1	antisense	Gm48163
XLOC_004863	chr14	-	17597506	17659802	1	divergent	novel
XLOC_004547	chr14	+	17727401	17774064	1	intronic	novel
XLOC_004548	chr14	+	17827930	17831087	1	intronic	novel
XLOC_004867	chr14	-	20364567	20378876	1	antisense	Gm30054
XLOC_004558	chr14	+	20641000	20644048	2	divergent	2810402E24Rik
XLOC_004868	chr14	-	20687236	20703028	2	antisense	6230400D17Rik
XLOC_004561	chr14	+	21525238	21539560	1	intronic	novel
XLOC_004567	chr14	+	23519662	23520844	1	antisense	5430425E15Rik
XLOC_004876	chr14	-	24044343	24075908	1	intergenic	Gm31392
XLOC_004878	chr14	-	24238172	24243391	1	intronic	Gm17105
XLOC_004881	chr14	-	24438987	24446403	1	convergent	Gm47814
XLOC_004885	chr14	-	25257523	25461128	2	antisense	Zmiz1os1
XLOC_004577	chr14	+	25459980	25462387	1	intronic	Gm47920
XLOC_004579	chr14	+	25544738	25554420	1	intronic	novel
XLOC_004887	chr14	-	25548390	25554369	1	antisense	Gm26772
XLOC_004582	chr14	+	26582769	26587435	1	intronic	novel
XLOC_004583	chr14	+	26638660	26642490	1	intronic	novel
XLOC_004584	chr14	+	26670010	26670507	1	divergent	9930004E17Rik
XLOC_004893	chr14	-	26895868	26915993	1	antisense	novel
XLOC_004894	chr14	-	27418986	27428845	1	divergent	novel
XLOC_004590	chr14	+	29152253	29166848	1	antisense	novel
XLOC_004898	chr14	-	29732366	29733395	1	intergenic	Gm48058
XLOC_004597	chr14	+	30719833	30721735	1	intronic	novel
XLOC_004598	chr14	+	30725881	30762957	1	intronic	novel
XLOC_004901	chr14	-	30770681	30778004	1	antisense	1700087M22Rik
XLOC_004903	chr14	-	31750803	31754414	1	intronic	Gm49308
XLOC_004904	chr14	-	31815522	31818600	1	intronic	novel
XLOC_004905	chr14	-	32001667	32003012	1	intergenic	novel
XLOC_004907	chr14	-	32292924	32294974	1	antisense	Gm17210
XLOC_004913	chr14	-	34230619	34231728	1	divergent	Gm49201
XLOC_004915	chr14	-	34404260	34410035	1	antisense	novel
XLOC_004608	chr14	+	34501715	34502684	1	antisense	Gm17110
XLOC_004610	chr14	+	34657548	34684736	1	intronic	novel
XLOC_004611	chr14	+	34661071	34665256	1	convergent	novel
XLOC_004612	chr14	+	34727940	34770553	4	intronic	A930038B10Rik
XLOC_004920	chr14	-	38800361	38803065	1	intronic	novel
XLOC_004616	chr14	+	39220071	39250430	1	antisense	Gm20642
XLOC_004921	chr14	-	39246641	39282608	1	intronic	novel
XLOC_004922	chr14	-	39289654	39401109	1	intronic	novel
XLOC_004923	chr14	-	40960523	40965625	1	intronic	novel
XLOC_004936	chr14	-	45442754	45447073	2	intergenic	Gm34250
XLOC_004626	chr14	+	45563834	45598512	2	antisense	Gm15601
XLOC_004938	chr14	-	45612772	45614066	1	intronic	Gm49125
XLOC_004634	chr14	+	46787633	46788530	1	antisense	Gm48933
XLOC_004951	chr14	-	46883698	46885064	1	antisense	2810457G06Rik
XLOC_004953	chr14	-	47261832	47262186	1	intronic	Gm49149
XLOC_004954	chr14	-	47297508	47298542	1	antisense	Gm9502
XLOC_004955	chr14	-	47301982	47305485	1	antisense	Gm49189
XLOC_004642	chr14	+	47491568	47492783	1	intronic	Gm48986
XLOC_004644	chr14	+	47659620	47661890	1	intronic	novel
XLOC_004961	chr14	-	48129485	48130163	1	antisense	9530086P17Rik
XLOC_004650	chr14	+	48134224	48137246	1	intronic	Gm49310
XLOC_004651	chr14	+	48196760	48198030	1	intronic	Gm49307
XLOC_004652	chr14	+	48518236	48571888	5	convergent	4930572G02Rik
XLOC_004653	chr14	+	48530358	48532665	1	intergenic	Gm49096
XLOC_004657	chr14	+	48668708	48872421	16	divergent	Otx2os1
XLOC_004658	chr14	+	48814421	48815729	1	intergenic	Gm49152
XLOC_004659	chr14	+	48825057	48852138	1	intergenic	novel
XLOC_004963	chr14	-	48867781	48881872	4	intergenic	Gm534
XLOC_004660	chr14	+	48878586	48887783	5	intergenic	4933429O19Rik
XLOC_004964	chr14	-	49023930	49028569	1	intronic	Gm49204
XLOC_004661	chr14	+	49215917	49220047	2	divergent	Gm48935
XLOC_004966	chr14	-	49747251	49748193	1	intronic	Gm48948
XLOC_004666	chr14	+	50061360	50064390	1	intergenic	Gm37194
XLOC_004667	chr14	+	50870324	50880603	9	antisense	Gm26782
XLOC_004671	chr14	+	52023284	52024108	1	divergent	Gm49256
XLOC_004972	chr14	-	52065598	52095620	2	intronic	novel
XLOC_004673	chr14	+	52134485	52143263	1	intronic	novel
XLOC_004674	chr14	+	52161389	52167144	1	antisense	novel
XLOC_004980	chr14	-	54292443	54297483	4	convergent	Gm43305
XLOC_004983	chr14	-	54463042	54464742	1	antisense	Gm10366
XLOC_004684	chr14	+	55053869	55098986	4	antisense	Zfhx2os/Gm20687
XLOC_004986	chr14	-	55559097	55560408	1	antisense	A730061H03Rik
XLOC_004686	chr14	+	55643604	55646352	1	antisense	Gm49747
XLOC_004988	chr14	-	55864311	55874735	1	antisense	Gm26751
XLOC_004992	chr14	-	56696280	56701268	1	antisense	Gm16973
XLOC_004689	chr14	+	56811989	56813899	1	divergent	2410022M11Rik
XLOC_004690	chr14	+	56888632	56891711	1	intronic	novel
XLOC_004994	chr14	-	57866514	57870942	1	intronic	novel
XLOC_004693	chr14	+	57999323	58003697	2	divergent	3110083C13Rik
XLOC_004998	chr14	-	60210974	60216419	1	convergent	Gm47694
XLOC_004999	chr14	-	60480082	60486448	1	intergenic	novel
XLOC_004700	chr14	+	60485180	60599970	2	intergenic	Gm29266
XLOC_005001	chr14	-	61290538	61318146	3	antisense	1700109G14Rik
XLOC_005002	chr14	-	61348535	61357162	1	intronic	novel
XLOC_005003	chr14	-	61602839	61682373	10	antisense	Dleu2
XLOC_005004	chr14	-	61625926	61627337	1	intergenic	Gm27010
XLOC_005005	chr14	-	61655889	61657503	1	intergenic	novel
XLOC_005006	chr14	-	62113120	62171126	1	intergenic	Gm35419
XLOC_005008	chr14	-	62836908	62838207	1	antisense	Gm26536
XLOC_005009	chr14	-	63602524	63607372	1	antisense	Gm15918
XLOC_004708	chr14	+	63650823	63657669	1	intronic	novel
XLOC_004711	chr14	+	64274251	64281798	3	antisense	novel
XLOC_005013	chr14	-	64393939	64403688	1	intronic	novel
XLOC_004712	chr14	+	64574379	64579106	1	intergenic	novel
XLOC_004713	chr14	+	64587331	64598394	6	intergenic	Mir124a-1hg
XLOC_004715	chr14	+	64671292	64674321	1	intronic	novel
XLOC_005020	chr14	-	65219935	65253845	1	intronic	novel
XLOC_005021	chr14	-	65249550	65264319	1	intronic	novel
XLOC_005030	chr14	-	67673177	67675106	1	convergent	Gm20667
XLOC_004726	chr14	+	69259146	69262037	1	antisense	Gm27222
XLOC_005043	chr14	-	69582164	69644752	4	antisense	Gm27177
XLOC_004729	chr14	+	69732775	69767261	7	divergent	4930480K23Rik
XLOC_004730	chr14	+	70203478	70255287	5	antisense	Gm49417
XLOC_005047	chr14	-	70227259	70234934	2	intronic	novel
XLOC_005048	chr14	-	70672287	70673642	1	intronic	novel
XLOC_004736	chr14	+	72308686	72309411	1	intergenic	novel
XLOC_005052	chr14	-	73173820	73187321	1	antisense	Gm17233
XLOC_004739	chr14	+	73728568	73956061	3	intergenic	Gm49164
XLOC_005059	chr14	-	75843220	75844964	2	divergent	Gm4285
XLOC_005060	chr14	-	75981868	75983152	1	intronic	novel
XLOC_004744	chr14	+	76453846	76459762	1	intronic	novel
XLOC_005067	chr14	-	78597770	78600476	1	intronic	Gm48998
XLOC_005068	chr14	-	78708911	78713678	1	intronic	novel
XLOC_005069	chr14	-	78945180	78947227	1	antisense	Gm49016
XLOC_004758	chr14	+	79769908	79772743	2	antisense	Gm9748
XLOC_004760	chr14	+	79836712	80006326	8	antisense	Gm6999
XLOC_005073	chr14	-	79860521	79869176	1	intronic	Gm10845
XLOC_005079	chr14	-	84458639	84476424	5	antisense	9630013A20Rik
XLOC_005083	chr14	-	86766453	86779682	1	intronic	novel
XLOC_004766	chr14	+	87428350	87429315	1	intronic	Gm49199
XLOC_004772	chr14	+	93311137	93313156	1	antisense	Gm48964
XLOC_004773	chr14	+	93618846	93623029	1	antisense	Gm48967
XLOC_005092	chr14	-	93797141	93801173	1	intronic	C230086J09Rik
XLOC_005096	chr14	-	97945517	97957103	1	intronic	novel
XLOC_005100	chr14	-	100240195	100241831	1	intergenic	novel
XLOC_005101	chr14	-	100605148	100619389	1	intergenic	novel
XLOC_004783	chr14	+	102978220	102982528	1	antisense	Gm26778
XLOC_004789	chr14	+	104190994	104206266	1	intergenic	novel
XLOC_005108	chr14	-	104285231	104459336	6	convergent	D130079A08Rik
XLOC_005110	chr14	-	105109390	105114676	2	intronic	Gm17066
XLOC_005114	chr14	-	105875370	105886352	1	convergent	novel
XLOC_005115	chr14	-	105894248	105895932	1	intronic	novel
XLOC_004801	chr14	+	115042879	115046727	1	intergenic	Mir17hg
XLOC_004803	chr14	+	117004550	117024091	1	intronic	novel
XLOC_004804	chr14	+	117242112	117264662	1	intronic	novel
XLOC_004805	chr14	+	117646046	117679972	1	intronic	novel
XLOC_004813	chr14	+	118875882	118880860	1	antisense	Gm49179
XLOC_005128	chr14	-	118982994	118983760	1	convergent	Gm49768
XLOC_004814	chr14	+	119098965	119115074	4	antisense	Gm16835
XLOC_005132	chr14	-	120384859	120388985	1	antisense	Gm26679
XLOC_004820	chr14	+	120749185	120750062	1	intergenic	Gm17613
XLOC_004821	chr14	+	121248706	121253971	1	intronic	B930095G15Rik
XLOC_005138	chr14	-	122100435	122106974	3	divergent	A330035P11Rik
XLOC_005142	chr14	-	122469839	122475199	3	divergent	2610035F20Rik
XLOC_004826	chr14	+	122913030	122937469	3	antisense	4930594M22Rik
XLOC_004827	chr14	+	122952119	122956343	1	antisense	4930594M22Rik
XLOC_005144	chr14	-	124247338	124256988	1	intronic	novel
XLOC_005146	chr14	-	124608482	124612492	1	intronic	Gm49069
XLOC_005147	chr14	-	124641835	124654194	1	intronic	novel
XLOC_005444	chr15	-	4020114	4027405	5	antisense	BC037032
XLOC_005445	chr15	-	4069226	4072032	1	antisense	Gm15632
XLOC_005153	chr15	+	7397897	7411381	1	antisense	Gm16029
XLOC_005154	chr15	+	7442330	7456326	2	intergenic	novel
XLOC_005155	chr15	+	7457709	7460987	1	intergenic	novel
XLOC_005156	chr15	+	7760714	7760992	1	intergenic	Gm49207
XLOC_005451	chr15	-	8433614	8439089	2	intronic	novel
XLOC_005157	chr15	+	8444317	8450296	1	antisense	novel
XLOC_005454	chr15	-	8652106	8655073	1	intronic	Gm37310
XLOC_005162	chr15	+	10600293	10611651	2	antisense	Gm10389
XLOC_005168	chr15	+	12165408	12169836	1	intronic	novel
XLOC_005460	chr15	-	12456226	12460098	1	intronic	novel
XLOC_005170	chr15	+	14459376	14480986	1	intergenic	Gm49116
XLOC_005178	chr15	+	20449119	20665860	1	antisense	Gm49685
XLOC_005184	chr15	+	25414192	25414873	1	intronic	Gm5468
XLOC_005484	chr15	-	25414637	25445640	1	antisense	Gm48956
XLOC_005188	chr15	+	26334364	26398452	1	intronic	novel
XLOC_005487	chr15	-	26644635	26645289	1	intronic	9430068D22Rik
XLOC_005488	chr15	-	26672937	26674753	1	intronic	Gm49265
XLOC_005190	chr15	+	26688400	26691667	1	antisense	Gm49268
XLOC_005489	chr15	-	26743232	26746137	1	intronic	Gm49266
XLOC_005191	chr15	+	27479006	27480902	1	intronic	Tiaf2
XLOC_005192	chr15	+	27503912	27505532	1	intronic	B230362B09Rik
XLOC_005491	chr15	-	27863799	27867231	1	intronic	Gm20555
XLOC_005492	chr15	-	27976872	27984778	1	intronic	novel
XLOC_005196	chr15	+	30485228	30489045	1	intronic	novel
XLOC_005197	chr15	+	30496779	30519391	1	intronic	novel
XLOC_005198	chr15	+	30514325	30516996	2	intronic	novel
XLOC_005496	chr15	-	30597094	30626621	1	antisense	4930570B17Rik
XLOC_005199	chr15	+	30703528	30715166	1	intronic	novel
XLOC_005201	chr15	+	31282089	31283136	1	convergent	Gm49296
XLOC_005202	chr15	+	31368362	31370305	1	divergent	Gm49300
XLOC_005499	chr15	-	31445633	31521888	2	intronic	novel
XLOC_005500	chr15	-	31481756	31486929	1	intronic	Gm49216
XLOC_005204	chr15	+	31621972	31624035	1	convergent	Gm49284
XLOC_005502	chr15	-	32240565	32244662	1	divergent	Snhg18
XLOC_005207	chr15	+	32778899	32796185	2	intergenic	Gm32618
XLOC_005208	chr15	+	33831448	33834353	1	intergenic	Gm49089
XLOC_005209	chr15	+	34126944	34130688	1	intronic	9930017N22Rik
XLOC_005210	chr15	+	34243029	34246063	1	intronic	novel
XLOC_005211	chr15	+	34442980	34444812	1	antisense	D730044K07Rik
XLOC_005215	chr15	+	35568243	35569885	1	intronic	Gm48966
XLOC_005216	chr15	+	35589314	35591638	1	intronic	Gm7968
XLOC_005228	chr15	+	37367205	37368498	1	antisense	Gm28221
XLOC_005524	chr15	-	37421134	37734335	6	antisense	Gm15941
XLOC_005529	chr15	-	38053503	38061603	2	intronic	novel
XLOC_005235	chr15	+	38518786	38520051	1	antisense	Gm49077
XLOC_005236	chr15	+	38698284	38710250	1	convergent	novel
XLOC_005548	chr15	-	44689093	44692870	1	intronic	novel
XLOC_005549	chr15	-	44694087	44699425	1	intronic	novel
XLOC_005250	chr15	+	44748220	44752126	2	antisense	novel
XLOC_005251	chr15	+	44752319	44769469	1	antisense	novel
XLOC_005252	chr15	+	44787798	44806115	1	antisense	novel
XLOC_005552	chr15	-	51601772	51629635	1	intergenic	Gm34562
XLOC_005555	chr15	-	53325806	53329153	1	intronic	novel
XLOC_005563	chr15	-	57708112	57708991	1	antisense	Gm16006
XLOC_005564	chr15	-	57736563	57738666	1	antisense	9330154K18Rik
XLOC_005566	chr15	-	58780461	58781951	1	convergent	Gm20712
XLOC_005269	chr15	+	58984136	58988905	1	antisense	4930544F09Rik
XLOC_005567	chr15	-	59047711	59053104	1	intronic	novel
XLOC_005275	chr15	+	60822271	60831793	4	antisense	9930014A18Rik
XLOC_005281	chr15	+	62037986	62378096	11	intergenic	Pvt1
XLOC_005576	chr15	-	64375354	64382164	1	intronic	novel
XLOC_005290	chr15	+	65857869	65858356	1	intronic	Gm20405
XLOC_005293	chr15	+	66929607	66931107	1	antisense	Gm17035
XLOC_005581	chr15	-	68321381	68326333	1	intergenic	Gm37320
XLOC_005582	chr15	-	68334715	68337430	2	intergenic	Gm26621
XLOC_005583	chr15	-	68338295	68363176	1	intergenic	Gm20732
XLOC_005585	chr15	-	72805585	72810324	5	intronic	Peg13
XLOC_005305	chr15	+	73249546	73264120	1	antisense	1700085D07Rik
XLOC_005588	chr15	-	73383793	73387612	1	intronic	novel
XLOC_005589	chr15	-	73400766	73421752	1	intronic	novel
XLOC_005306	chr15	+	73423311	73424109	1	divergent	Gm49066
XLOC_005318	chr15	+	76522737	76530423	2	divergent	novel
XLOC_005597	chr15	-	76798364	76803183	1	intronic	novel
XLOC_005321	chr15	+	76818280	76820926	1	divergent	novel
XLOC_005324	chr15	+	77084398	77096314	2	antisense	1700109K24Rik
XLOC_005599	chr15	-	77113732	77115802	1	intronic	4833412C15Rik
XLOC_005600	chr15	-	77175789	77178264	1	intronic	Gm49411
XLOC_005601	chr15	-	77207740	77211812	1	intronic	novel
XLOC_005327	chr15	+	77961674	77967126	1	antisense	Gm17638
XLOC_005328	chr15	+	78119706	78144142	2	antisense	A730060N03Rik
XLOC_005329	chr15	+	78174461	78174851	1	divergent	Gm49694
XLOC_005606	chr15	-	78574411	78581616	1	convergent	Gm36738
XLOC_005612	chr15	-	79026456	79028612	1	antisense	Gm49544
XLOC_005336	chr15	+	79427220	79431629	1	antisense	Gm16059
XLOC_005339	chr15	+	79742698	79757394	1	divergent	Gm16576
XLOC_005345	chr15	+	80712271	80713686	1	intronic	Gm49512
XLOC_005346	chr15	+	80905502	80907240	1	intronic	novel
XLOC_005620	chr15	-	81115033	81115845	1	intronic	Gm49522
XLOC_005624	chr15	-	81584174	81585028	1	divergent	1110025M09Rik
XLOC_005351	chr15	+	81857741	81858305	1	antisense	Gm49476
XLOC_005352	chr15	+	82185516	82187625	1	intronic	Gm49502
XLOC_005626	chr15	-	82229333	82233531	1	convergent	Gm49503
XLOC_005628	chr15	-	82865415	82868258	1	intronic	novel
XLOC_005635	chr15	-	84478026	84482850	1	intergenic	novel
XLOC_005363	chr15	+	85646083	85707524	3	intergenic	Lncppara
XLOC_005643	chr15	-	86212697	86214351	1	divergent	novel
XLOC_005644	chr15	-	86453352	86475098	2	antisense	A930001M01Rik
XLOC_005646	chr15	-	86565238	86574563	3	intergenic	novel
XLOC_005370	chr15	+	87097532	87100177	1	intergenic	Gm49469
XLOC_005650	chr15	-	89071196	89076011	5	antisense	1810021B22Rik
XLOC_005378	chr15	+	89234271	89243872	1	convergent	novel
XLOC_005386	chr15	+	92115682	92122388	1	intronic	novel
XLOC_005659	chr15	-	93570175	93579212	1	intronic	novel
XLOC_005672	chr15	-	96134819	96284967	3	divergent	2610037D02Rik
XLOC_005393	chr15	+	96296683	96306426	1	intronic	novel
XLOC_005396	chr15	+	96515925	96518782	2	intergenic	novel
XLOC_005674	chr15	-	97156923	97167546	5	intergenic	Gm32885
XLOC_005401	chr15	+	97993211	97997671	2	antisense	novel
XLOC_005676	chr15	-	98558273	98562330	1	intronic	novel
XLOC_005403	chr15	+	98567324	98569583	1	antisense	9330020H09Rik
XLOC_005404	chr15	+	98589990	98591090	1	antisense	Gm29331
XLOC_005678	chr15	-	98751461	98760107	1	intronic	novel
XLOC_005679	chr15	-	98872329	98872613	1	convergent	Gm49437
XLOC_005407	chr15	+	98893351	98895175	1	antisense	Gm49442
XLOC_005411	chr15	+	98983348	98998662	10	convergent	4930578M01Rik
XLOC_005412	chr15	+	99249511	99262044	3	antisense	1700120C14Rik
XLOC_005415	chr15	+	99819020	99834570	1	antisense	Gm17057
XLOC_005416	chr15	+	99821204	99823577	1	antisense	novel
XLOC_005417	chr15	+	99875540	99877595	3	divergent	Gm49494
XLOC_005685	chr15	-	99972158	99973287	1	antisense	2310068J16Rik
XLOC_005420	chr15	+	100049983	100052579	1	intronic	novel
XLOC_005686	chr15	-	100089891	100091757	1	antisense	Gm49474
XLOC_005689	chr15	-	100373876	100467881	1	antisense	novel
XLOC_005422	chr15	+	100595416	100597293	1	antisense	Gm27209
XLOC_005433	chr15	+	102270557	102276009	2	convergent	novel
XLOC_005435	chr15	+	102404494	102420485	2	intronic	novel
XLOC_005698	chr15	-	102455526	102483722	1	antisense	Gm26518
XLOC_005704	chr15	-	103201246	103208180	1	intronic	novel
XLOC_005442	chr15	+	103538114	103607730	1	antisense	novel
XLOC_005443	chr15	+	103649792	103655698	1	intergenic	Gm49272
XLOC_005961	chr16	-	3624544	3633291	2	intergenic	novel
XLOC_005710	chr16	+	3862384	3884505	1	antisense	Gm26675
XLOC_005964	chr16	-	4032687	4037847	2	antisense	Gm15879
XLOC_005965	chr16	-	4170776	4173636	1	intronic	Gm37186
XLOC_005966	chr16	-	4590905	4594426	1	divergent	novel
XLOC_005712	chr16	+	4729869	4730809	1	intronic	Gm15859
XLOC_005713	chr16	+	4777743	4779454	1	antisense	Gm15835
XLOC_005714	chr16	+	4902594	4904049	1	intronic	novel
XLOC_005967	chr16	-	4935049	4939633	1	antisense	Gm16861
XLOC_005968	chr16	-	5038684	5043182	2	intronic	novel
XLOC_005717	chr16	+	5254786	5289621	1	antisense	Gm15983
XLOC_005730	chr16	+	10852513	10857857	1	intronic	novel
XLOC_005976	chr16	-	11059979	11062416	1	intronic	novel
XLOC_005733	chr16	+	11075919	11084166	1	antisense	novel
XLOC_005735	chr16	+	11203366	11246201	4	antisense	2610020C07Rik
XLOC_005737	chr16	+	11210261	11215471	1	divergent	novel
XLOC_005739	chr16	+	11324381	11329887	2	intronic	novel
XLOC_005740	chr16	+	11383006	11389801	1	intronic	novel
XLOC_005982	chr16	-	13737852	13739204	1	convergent	Gm49432
XLOC_005750	chr16	+	14311841	14314014	1	antisense	Gm15868
XLOC_005986	chr16	-	16091966	16094114	1	intronic	novel
XLOC_005987	chr16	-	16289781	16329611	1	antisense	novel
XLOC_005752	chr16	+	16349203	16359011	1	antisense	Gm49521
XLOC_005753	chr16	+	16919232	16932513	1	intronic	novel
XLOC_005754	chr16	+	16998962	17002748	1	intronic	novel
XLOC_005755	chr16	+	17047520	17049111	1	convergent	1700056N10Rik
XLOC_005757	chr16	+	17233601	17276718	1	intronic	Gm49573
XLOC_005758	chr16	+	17240383	17245365	1	intronic	novel
XLOC_005990	chr16	-	17254960	17260326	1	antisense	Gm26635
XLOC_005759	chr16	+	17531182	17531518	1	divergent	Gm49785
XLOC_005760	chr16	+	17922043	17923208	1	divergent	AA914427
XLOC_005768	chr16	+	18899493	18902283	2	intronic	novel
XLOC_005995	chr16	-	19876567	19884274	1	intronic	A930003A15Rik
XLOC_005772	chr16	+	19883504	19884284	1	antisense	Gm49598
XLOC_005996	chr16	-	20511133	20517766	1	antisense	Gm16618
XLOC_005776	chr16	+	21794318	21810097	7	divergent	1300002E11Rik
XLOC_005780	chr16	+	23127793	23128922	1	divergent	6330408M09Rik
XLOC_005786	chr16	+	25956475	25960342	1	antisense	Gm4524
XLOC_006013	chr16	-	26714446	26755502	3	antisense	Gm20319
XLOC_005787	chr16	+	27304911	27444346	1	antisense	novel
XLOC_005791	chr16	+	30008667	30021430	3	intergenic	4632428C04Rik
XLOC_006021	chr16	-	30021842	30039627	2	intergenic	9030404E10Rik
XLOC_006022	chr16	-	30152732	30206270	3	intergenic	Gm26562
XLOC_006029	chr16	-	31427876	31429776	1	antisense	Gm15743
XLOC_005802	chr16	+	31760966	31766184	1	intronic	Gm49705
XLOC_006031	chr16	-	31986831	31987123	1	intronic	Gm49733
XLOC_005807	chr16	+	32650751	32653523	1	intronic	novel
XLOC_006035	chr16	-	33379383	33380727	2	divergent	1700007L15Rik
XLOC_005809	chr16	+	33384250	33391202	2	intronic	novel
XLOC_006036	chr16	-	33770430	33796874	4	antisense	Gm15657
XLOC_006037	chr16	-	33996113	34007136	1	intronic	novel
XLOC_006040	chr16	-	34935854	34959008	7	antisense	E130310I04Rik/1700119H24Rik
XLOC_006042	chr16	-	35320712	35323066	1	intronic	Gm49706
XLOC_005814	chr16	+	35542439	35544612	1	intronic	novel
XLOC_005815	chr16	+	35556601	35564280	1	intronic	novel
XLOC_006046	chr16	-	35966752	35983230	3	antisense	Gm15564
XLOC_005818	chr16	+	36862450	36862741	1	antisense	2600002D14Rik
XLOC_005819	chr16	+	36875140	36880234	1	intronic	Gm49599
XLOC_006049	chr16	-	36880519	36897189	1	antisense	4930565N06Rik
XLOC_006050	chr16	-	37091163	37121678	2	antisense	novel
XLOC_005821	chr16	+	37549169	37549449	1	intronic	Gm49569
XLOC_005822	chr16	+	37791707	37794530	1	intronic	novel
XLOC_005823	chr16	+	38136887	38181944	2	intronic	novel
XLOC_006052	chr16	-	38569323	38573300	1	antisense	Gm17103
XLOC_005827	chr16	+	39028851	39035578	1	convergent	novel
XLOC_005829	chr16	+	40047895	40080976	2	intronic	novel
XLOC_005831	chr16	+	40309433	40309871	1	intronic	Gm36939
XLOC_005832	chr16	+	40505118	40510040	1	intronic	novel
XLOC_005833	chr16	+	41229708	41238452	2	intronic	novel
XLOC_005834	chr16	+	41555539	41598191	1	intronic	novel
XLOC_005835	chr16	+	41556042	41563708	1	intronic	novel
XLOC_006057	chr16	-	42884370	42912065	1	antisense	Gm19522
XLOC_006058	chr16	-	43307935	43308281	1	antisense	Gm37946
XLOC_006059	chr16	-	43345887	43363666	1	antisense	Gm9968
XLOC_006060	chr16	-	43410518	43420196	1	antisense	Gm15713
XLOC_005836	chr16	+	44143195	44148618	1	intronic	novel
XLOC_005838	chr16	+	45736503	45737318	1	antisense	Gm15591
XLOC_005840	chr16	+	45945606	45971370	3	antisense	Gm15638
XLOC_006066	chr16	-	50719294	50732773	7	intergenic	Dubr
XLOC_005847	chr16	+	55966343	55980721	1	intronic	Gm28037
XLOC_006069	chr16	-	55971381	55974617	1	antisense	novel
XLOC_005849	chr16	+	57167401	57174413	1	antisense	Gm16892
XLOC_006073	chr16	-	58651490	58655244	1	intergenic	Gm49701
XLOC_006074	chr16	-	59462909	59469238	2	divergent	1700022E09Rik
XLOC_006078	chr16	-	64842658	64845739	1	intronic	novel
XLOC_005861	chr16	+	65562831	65563604	1	divergent	novel
XLOC_005862	chr16	+	66657118	66664626	1	antisense	1700010K23Rik
XLOC_006082	chr16	-	67008463	67015804	1	intronic	novel
XLOC_006083	chr16	-	67153303	67193555	1	intronic	novel
XLOC_006084	chr16	-	67166594	67182834	1	intronic	novel
XLOC_006085	chr16	-	67479658	67518264	1	intronic	novel
XLOC_006086	chr16	-	67481924	67836949	1	intronic	novel
XLOC_006087	chr16	-	67571931	67574767	1	intronic	novel
XLOC_006088	chr16	-	67616418	67620025	2	intronic	novel
XLOC_005868	chr16	+	72027395	72146058	1	intergenic	novel
XLOC_006094	chr16	-	73909572	73911998	1	intronic	novel
XLOC_006096	chr16	-	74176793	74178834	1	intronic	Gm49659
XLOC_006097	chr16	-	74188831	74195247	1	intronic	novel
XLOC_006098	chr16	-	74228930	74252164	1	intronic	novel
XLOC_006099	chr16	-	74295426	74302606	2	intronic	novel
XLOC_006100	chr16	-	74324321	74333131	1	intronic	novel
XLOC_006101	chr16	-	74467760	74507307	1	intergenic	novel
XLOC_006102	chr16	-	74518574	74549973	1	intergenic	novel
XLOC_006103	chr16	-	74562573	74579211	1	intergenic	novel
XLOC_006104	chr16	-	74745306	74864972	4	intergenic	novel
XLOC_006105	chr16	-	74873039	74875938	1	intergenic	Gm49674
XLOC_006106	chr16	-	74935718	74992526	1	intergenic	novel
XLOC_006107	chr16	-	75006396	75093246	4	intergenic	novel
XLOC_006112	chr16	-	76819583	77010897	5	divergent	1700041M19Rik
XLOC_005877	chr16	+	77022177	77026669	1	intronic	novel
XLOC_005878	chr16	+	77236317	77773427	17	antisense	Mir99ahg
XLOC_005879	chr16	+	77381950	77382601	1	intergenic	Gm37466
XLOC_005880	chr16	+	77400030	77403135	1	intergenic	Gm21816
XLOC_005885	chr16	+	77616311	77618334	1	intergenic	Gm37311
XLOC_005887	chr16	+	77646340	77649426	1	intergenic	C130023A14Rik
XLOC_005888	chr16	+	77654531	77655438	1	intergenic	9530003O04Rik
XLOC_005889	chr16	+	77685277	77687409	1	intergenic	Gm37694
XLOC_006116	chr16	-	78340756	78343468	1	antisense	Gm49590
XLOC_005892	chr16	+	78560316	78564869	1	antisense	4930478L05Rik
XLOC_006120	chr16	-	85140747	85164619	1	intronic	novel
XLOC_006126	chr16	-	88134913	88158735	1	intronic	novel
XLOC_006128	chr16	-	89937504	89950186	1	intronic	novel
XLOC_006129	chr16	-	90079457	90089080	1	intergenic	novel
XLOC_006130	chr16	-	90126485	90132242	1	intergenic	novel
XLOC_006131	chr16	-	90274575	90290661	1	intronic	novel
XLOC_006132	chr16	-	90341595	90349642	3	intergenic	Gm49708
XLOC_006135	chr16	-	90667439	90677158	5	intergenic	Gm36169
XLOC_005926	chr16	+	90983907	90987237	1	antisense	Gm15965
XLOC_005927	chr16	+	91011249	91016743	2	antisense	4930404I05Rik
XLOC_006138	chr16	-	91222098	91223596	1	divergent	novel
XLOC_005930	chr16	+	91465025	91470128	4	intergenic	A930006K02Rik
XLOC_005933	chr16	+	91924438	91928635	1	antisense	Gm15976
XLOC_005946	chr16	+	93603835	93607316	1	antisense	novel
XLOC_005953	chr16	+	96036090	96038743	1	antisense	Gm15342
XLOC_005957	chr16	+	96634370	96648952	1	antisense	Gm49907
XLOC_006163	chr16	-	97138500	97146232	1	intronic	novel
XLOC_006166	chr16	-	98048991	98074065	1	intergenic	novel
XLOC_006167	chr16	-	98068003	98082442	1	intergenic	novel
XLOC_006467	chr17	-	3067126	3070456	1	intergenic	novel
XLOC_006468	chr17	-	3110869	3115001	1	antisense	novel
XLOC_006168	chr17	+	3198110	3311120	5	intronic	Gm49797
XLOC_006169	chr17	+	3214534	3216671	1	intergenic	novel
XLOC_006170	chr17	+	3557824	3559862	2	divergent	1700102H20Rik
XLOC_006470	chr17	-	4044658	4082995	1	intergenic	4930470H14Rik
XLOC_006176	chr17	+	6311832	6493180	2	antisense	Gm26848
XLOC_006475	chr17	-	6643660	6647177	1	convergent	novel
XLOC_006477	chr17	-	6931312	6932804	1	intronic	novel
XLOC_006179	chr17	+	6948446	6957196	1	antisense	Gm49719
XLOC_006180	chr17	+	7179795	7185752	1	intronic	novel
XLOC_006182	chr17	+	7229895	7265705	1	intronic	novel
XLOC_006479	chr17	-	7982522	8101241	5	intronic	Gm1604a
XLOC_006185	chr17	+	8284722	8288008	1	intronic	novel
XLOC_006480	chr17	-	8293366	8311080	3	antisense	4930506C21Rik
XLOC_006481	chr17	-	8376910	8389468	2	antisense	Gm16702
XLOC_006199	chr17	+	12741311	12860670	7	antisense	Airn
XLOC_006493	chr17	-	13482553	13761378	4	antisense	2700054A10Rik/Gm49936
XLOC_006494	chr17	-	13586036	13589498	1	intronic	novel
XLOC_006495	chr17	-	13675662	13683516	3	intronic	Gm16046
XLOC_006496	chr17	-	13755999	13760412	1	intronic	novel
XLOC_006498	chr17	-	14972941	15006255	1	antisense	novel
XLOC_006209	chr17	+	15195165	15209468	2	intergenic	novel
XLOC_006210	chr17	+	15374955	15379680	3	antisense	A930024N18Rik
XLOC_006501	chr17	-	15421802	15434965	2	antisense	Gm49668
XLOC_006214	chr17	+	16951539	16974157	2	intronic	BC002059
XLOC_006216	chr17	+	17234872	17266063	1	intronic	Gm5165
XLOC_006217	chr17	+	17294443	17319511	1	intronic	Gm6712
XLOC_006503	chr17	-	17387568	17411993	3	antisense	Gm26873
XLOC_006504	chr17	-	17593683	17594776	1	intronic	Gm49784
XLOC_006505	chr17	-	17617293	17620599	1	intronic	novel
XLOC_006222	chr17	+	21650638	21657188	2	convergent	novel
XLOC_006223	chr17	+	21679981	21682663	1	convergent	novel
XLOC_006511	chr17	-	22076580	22081553	1	divergent	novel
XLOC_006224	chr17	+	22314978	22331846	1	divergent	novel
XLOC_006512	chr17	-	22710728	22739917	2	divergent	novel
XLOC_006513	chr17	-	22772625	22817809	3	intergenic	Gm16386
XLOC_006227	chr17	+	23550799	23565291	1	antisense	6330415G19Rik
XLOC_006228	chr17	+	23556769	23558313	1	antisense	Gm26695
XLOC_006514	chr17	-	23572492	23573427	1	convergent	Gm49092
XLOC_006229	chr17	+	23741842	23754065	4	antisense	9530082P21Rik
XLOC_006230	chr17	+	23765261	23767118	1	antisense	Gm49163
XLOC_006233	chr17	+	24086864	24089879	1	antisense	Gm50071
XLOC_006518	chr17	-	24133037	24136061	1	intronic	novel
XLOC_006520	chr17	-	24404649	24414542	8	antisense	D330041H03Rik
XLOC_006236	chr17	+	24528248	24528744	1	antisense	Rab26os
XLOC_006521	chr17	-	24719531	24719965	1	antisense	Snhg9
XLOC_006240	chr17	+	25570358	25575043	3	antisense	2810468N07Rik
XLOC_006527	chr17	-	25786211	25790345	1	antisense	novel
XLOC_006243	chr17	+	25794894	25964784	2	antisense	Gm26694
XLOC_006244	chr17	+	25833124	25834258	1	antisense	novel
XLOC_006528	chr17	-	25893426	25916153	3	intronic	novel
XLOC_006529	chr17	-	25909274	25912950	1	intronic	novel
XLOC_006530	chr17	-	25949486	25972381	1	antisense	novel
XLOC_006247	chr17	+	25985808	25991030	3	antisense	1700022N22Rik
XLOC_006531	chr17	-	25996591	26011432	1	intronic	novel
XLOC_006532	chr17	-	26267395	26274744	1	antisense	Gm50013
XLOC_006540	chr17	-	26974510	26978626	1	antisense	AC144621.2
XLOC_006251	chr17	+	27201032	27203071	1	antisense	Gm26724
XLOC_006545	chr17	-	27353861	27354668	1	intergenic	Gm49795
XLOC_006259	chr17	+	27565112	27566222	1	antisense	C130040N14Rik
XLOC_006260	chr17	+	27623497	27624265	1	divergent	Gm49741
XLOC_006262	chr17	+	27668521	27673078	1	intronic	novel
XLOC_006548	chr17	-	27698885	27701710	1	antisense	novel
XLOC_006264	chr17	+	27907803	27908349	1	antisense	Gm49801
XLOC_006265	chr17	+	27982392	27983158	1	intronic	Gm49802
XLOC_006550	chr17	-	28001065	28002362	1	antisense	Gm35290
XLOC_006553	chr17	-	28174657	28177682	1	antisense	C230013L11Rik
XLOC_006555	chr17	-	28318186	28319602	1	antisense	Gm49886
XLOC_006556	chr17	-	28326953	28328521	1	antisense	Gm49889
XLOC_006557	chr17	-	28371344	28372090	3	convergent	novel
XLOC_006558	chr17	-	28424723	28426430	1	intronic	Gm49838
XLOC_006269	chr17	+	28522720	28525398	1	divergent	E230001N04Rik
XLOC_006270	chr17	+	28700286	28704684	1	intronic	novel
XLOC_006563	chr17	-	28799494	28801623	1	antisense	Gm49864
XLOC_006564	chr17	-	28822143	28822757	1	antisense	Gm35883
XLOC_006566	chr17	-	28951855	28952408	1	antisense	1700063J08Rik
XLOC_006567	chr17	-	29014642	29032568	2	divergent	Gm16196
XLOC_006275	chr17	+	29223296	29223441	1	antisense	Gm50054
XLOC_006284	chr17	+	29987509	30013698	1	intronic	novel
XLOC_006285	chr17	+	30165506	30166385	1	intronic	AC132481.1
XLOC_006576	chr17	-	30399776	30416989	1	intronic	novel
XLOC_006286	chr17	+	30450398	30457877	1	antisense	AC125544.1
XLOC_006577	chr17	-	30482411	30511306	1	intronic	novel
XLOC_006288	chr17	+	30576300	30582594	3	divergent	AC165962.1
XLOC_006289	chr17	+	30591508	30591925	1	divergent	AC165962.3
XLOC_006290	chr17	+	30607056	30608265	1	antisense	AC165962.2
XLOC_006293	chr17	+	31065216	31073397	2	intronic	novel
XLOC_006585	chr17	-	31432992	31435018	1	antisense	AC166172.6
XLOC_006586	chr17	-	31446490	31461835	1	antisense	AC166172.5
XLOC_006296	chr17	+	31512004	31514147	1	antisense	AC166172.3
XLOC_006590	chr17	-	31562782	31565692	1	antisense	AC166172.4
XLOC_006299	chr17	+	31567163	31568854	1	intronic	AC166575.1
XLOC_006302	chr17	+	32113411	32141843	4	antisense	Gm17276
XLOC_006303	chr17	+	32284789	32298689	1	divergent	Gm26549
XLOC_006304	chr17	+	32369305	32378445	1	antisense	Gm26858
XLOC_006310	chr17	+	33630759	33645705	1	intronic	Gm20507
XLOC_006311	chr17	+	33759985	33761866	1	antisense	novel
XLOC_006598	chr17	-	33908044	33909317	3	divergent	BC051226
XLOC_006599	chr17	-	33919279	33920485	2	antisense	Gm19412
XLOC_006312	chr17	+	33939069	33939424	1	antisense	Gm50037
XLOC_006313	chr17	+	33981473	33984946	2	intergenic	CR974462.5
XLOC_006601	chr17	-	34026034	34031580	2	intronic	Gm20427
XLOC_006315	chr17	+	34120568	34121158	1	antisense	CR974462.2
XLOC_006317	chr17	+	34601151	34601576	2	antisense	Gm20463
XLOC_006610	chr17	-	34950239	34952471	6	convergent	1110038B12Rik
XLOC_006611	chr17	-	34976899	34981788	1	antisense	Gm10501
XLOC_006613	chr17	-	35147768	35149072	1	convergent	novel
XLOC_006318	chr17	+	35165119	35167186	1	divergent	Gm17705
XLOC_006320	chr17	+	35703896	35708244	2	antisense	Gm4577
XLOC_006618	chr17	-	35860918	35866886	1	antisense	Ppp1r18os
XLOC_006322	chr17	+	35890607	36038435	4	antisense	A930015D03Rik
XLOC_006323	chr17	+	35896946	35912215	1	antisense	Gm16279
XLOC_006324	chr17	+	35918241	35920950	2	intronic	novel
XLOC_006330	chr17	+	36271462	36318756	1	antisense	novel
XLOC_006333	chr17	+	39843013	39846341	2	intergenic	Gm26917
XLOC_006334	chr17	+	39846958	39848788	1	intergenic	Gm42418
XLOC_006620	chr17	-	39847113	39848035	1	intergenic	AY036118
XLOC_006622	chr17	-	43139592	43158291	9	intergenic	E130008D07Rik
XLOC_006623	chr17	-	43588340	43592442	3	antisense	1700071M16Rik
XLOC_006339	chr17	+	44735845	44737612	1	antisense	Runx2os1
XLOC_006343	chr17	+	45433594	45442544	3	antisense	B230354K17Rik
XLOC_006344	chr17	+	45573362	45573780	1	divergent	novel
XLOC_006346	chr17	+	45663519	45666209	1	antisense	Gm16172
XLOC_006348	chr17	+	45730558	45732218	1	divergent	novel
XLOC_006349	chr17	+	45734506	45789359	5	divergent	F630040K05Rik
XLOC_006352	chr17	+	46273479	46280060	1	antisense	Gm26785
XLOC_006353	chr17	+	46471501	46825221	1	antisense	Gm26904
XLOC_006355	chr17	+	46920239	46925495	1	intronic	novel
XLOC_006356	chr17	+	47140875	47361958	9	convergent	Trerf1
XLOC_006357	chr17	+	47687610	47691083	1	antisense	Tomm6os
XLOC_006358	chr17	+	47922378	47923429	1	antisense	Gm15556
XLOC_006630	chr17	-	48064789	48090378	1	antisense	A730006G06Rik
XLOC_006359	chr17	+	48065294	48072363	2	intergenic	novel
XLOC_006361	chr17	+	48417280	48421634	1	antisense	Gm49893
XLOC_006642	chr17	-	51757295	51761621	1	intronic	C230085N15Rik
XLOC_006643	chr17	-	51766643	51771443	1	intronic	Gm36931
XLOC_006644	chr17	-	51791470	51793461	1	intronic	5830444F18Rik
XLOC_006645	chr17	-	51796017	51799190	1	intronic	Gm37248
XLOC_006648	chr17	-	52592981	52602660	1	divergent	Gm27217
XLOC_006377	chr17	+	55557166	55563507	1	intergenic	Gm26547
XLOC_006378	chr17	+	56241716	56242805	1	intergenic	A230051N06Rik
XLOC_006379	chr17	+	56328952	56338179	1	intronic	novel
XLOC_006380	chr17	+	56356083	56358078	1	intronic	novel
XLOC_006381	chr17	+	56507920	56509712	1	divergent	novel
XLOC_006653	chr17	-	57068260	57069360	1	intronic	Gm49888
XLOC_006654	chr17	-	57091370	57105942	4	antisense	Gm11110
XLOC_006656	chr17	-	59689759	59690886	1	intergenic	novel
XLOC_006660	chr17	-	62603086	62604031	1	convergent	novel
XLOC_006661	chr17	-	62718248	62733717	1	intronic	novel
XLOC_006662	chr17	-	62740459	62781518	1	intronic	novel
XLOC_006663	chr17	-	62798736	62803239	1	intronic	novel
XLOC_006664	chr17	-	62807560	62815105	2	intronic	novel
XLOC_006665	chr17	-	62831485	62839278	1	intronic	novel
XLOC_006666	chr17	-	62846037	62854336	1	intronic	novel
XLOC_006667	chr17	-	62863070	62870142	1	intronic	novel
XLOC_006668	chr17	-	63163728	63169790	1	intronic	novel
XLOC_006393	chr17	+	66449854	66452599	1	divergent	Gm49937
XLOC_006394	chr17	+	66518776	66524684	3	antisense	novel
XLOC_006401	chr17	+	68844025	68846527	1	convergent	Gm49949
XLOC_006680	chr17	-	69275362	69277208	1	antisense	2410021H03Rik
XLOC_006681	chr17	-	69382204	69384208	1	antisense	Gm49894
XLOC_006682	chr17	-	69416660	69439304	1	divergent	A930029G22Rik
XLOC_006403	chr17	+	69417402	69421632	1	intergenic	C030034I22Rik
XLOC_006690	chr17	-	71391838	71393284	1	intronic	Gm38220
XLOC_006691	chr17	-	71557027	71598755	5	antisense	Trmt61b
XLOC_006694	chr17	-	71755149	71756762	1	convergent	Gm49922
XLOC_006411	chr17	+	73112516	73115957	1	intronic	novel
XLOC_006704	chr17	-	74186768	74190499	1	intergenic	Gm49883
XLOC_006706	chr17	-	74575381	74617119	1	antisense	Gm26749
XLOC_006418	chr17	+	78233266	78245791	1	intronic	novel
XLOC_006422	chr17	+	79354699	79358022	1	antisense	Gm17315
XLOC_006713	chr17	-	79610992	79615465	1	antisense	novel
XLOC_006715	chr17	-	79883174	79891154	1	intronic	novel
XLOC_006432	chr17	+	83355040	83362945	1	intronic	novel
XLOC_006723	chr17	-	83851675	83854418	2	convergent	C430042M11Rik
XLOC_006438	chr17	+	84106425	84111575	1	intergenic	novel
XLOC_006729	chr17	-	84134033	84156440	7	intergenic	Gm19696
XLOC_006439	chr17	+	84185756	84216056	2	antisense	Gm36279
XLOC_006733	chr17	-	84917182	84957710	3	antisense	1110020A21Rik
XLOC_006442	chr17	+	85465406	85467696	3	convergent	novel
XLOC_006734	chr17	-	85484788	85487032	1	intergenic	novel
XLOC_006443	chr17	+	85489317	85537816	2	intergenic	novel
XLOC_006735	chr17	-	85600651	85625220	33	antisense	Six3os1
XLOC_006736	chr17	-	85619326	85621001	1	antisense	Gm28528
XLOC_006739	chr17	-	86165440	86166533	1	divergent	novel
XLOC_006741	chr17	-	86809293	86811016	2	antisense	novel
XLOC_006451	chr17	+	86970372	86975288	1	intronic	Gm50012
XLOC_006745	chr17	-	87274886	87282814	7	divergent	4833418N02Rik
XLOC_006456	chr17	+	88067255	88095128	1	divergent	novel
XLOC_006458	chr17	+	88533027	88533207	1	intronic	Gm38109
XLOC_006758	chr17	-	90463798	90468106	1	intronic	novel
XLOC_006760	chr17	-	94759944	94834799	5	intergenic	Gm1976
XLOC_006761	chr17	-	94835239	94864813	1	divergent	novel
XLOC_006762	chr18	+	3336680	3366863	2	antisense	Gm6225
XLOC_006993	chr18	-	4196569	4319615	1	intergenic	novel
XLOC_006998	chr18	-	5490611	5593505	10	antisense	Gm10125
XLOC_006999	chr18	-	5588043	5591711	1	divergent	Gm2238
XLOC_007000	chr18	-	6014254	6015021	1	convergent	Gm41662
XLOC_007001	chr18	-	6125641	6135227	1	intronic	novel
XLOC_006771	chr18	+	6240814	6268387	1	antisense	Gm41664
XLOC_006772	chr18	+	6490143	6496962	2	antisense	Gm28529
XLOC_007002	chr18	-	6508497	6515161	1	intronic	novel
XLOC_006773	chr18	+	6788768	6792137	1	intronic	Gm50081
XLOC_007005	chr18	-	7868018	7869113	1	antisense	Gm9993
XLOC_007006	chr18	-	9434823	9436850	1	intronic	Gm50055
XLOC_006780	chr18	+	9952629	9974014	1	intronic	novel
XLOC_007007	chr18	-	10069117	10088789	1	intronic	novel
XLOC_007011	chr18	-	11655420	11657784	1	antisense	Gm50069
XLOC_007012	chr18	-	11818675	11840869	3	antisense	Gm6277
XLOC_007015	chr18	-	12647517	12648419	1	antisense	Gm41668
XLOC_007018	chr18	-	13900536	13903470	1	intronic	Gm50094
XLOC_006797	chr18	+	16728733	16729678	1	antisense	Gm15485
XLOC_007028	chr18	-	22956169	22971857	1	intronic	novel
XLOC_006803	chr18	+	24218626	24231015	2	intronic	novel
XLOC_006805	chr18	+	25023949	25036654	1	intronic	novel
XLOC_006806	chr18	+	25292843	25337287	1	intronic	novel
XLOC_006807	chr18	+	25434788	25444020	1	intronic	novel
XLOC_006808	chr18	+	25597490	25603833	1	antisense	Gm3227
XLOC_007032	chr18	-	25645964	25647624	1	intronic	novel
XLOC_007033	chr18	-	25668960	25677200	1	intronic	novel
XLOC_006809	chr18	+	25713770	25719147	1	antisense	0710001A04Rik
XLOC_007034	chr18	-	25960945	25999187	2	intergenic	novel
XLOC_006816	chr18	+	30267249	30272133	1	convergent	Gm49980
XLOC_007039	chr18	-	30540205	30541526	1	intergenic	novel
XLOC_006819	chr18	+	31635134	31639378	1	intronic	novel
XLOC_007041	chr18	-	31781226	31789045	3	antisense	Gm26533
XLOC_006820	chr18	+	31809731	31861759	1	antisense	novel
XLOC_007042	chr18	-	31859082	31861764	1	antisense	Gm26823
XLOC_006822	chr18	+	32021740	32026610	1	antisense	Gm16344
XLOC_007044	chr18	-	32359053	32378278	3	antisense	A830052D11Rik
XLOC_006825	chr18	+	33464163	33474710	2	intronic	Gm10549
XLOC_006826	chr18	+	33794892	33795986	2	divergent	Epb41l4aos
XLOC_006827	chr18	+	34180118	34181449	1	intergenic	novel
XLOC_006828	chr18	+	34241866	34252150	1	intronic	novel
XLOC_007051	chr18	-	34796895	34803484	1	antisense	Gm26538
XLOC_006835	chr18	+	35553371	35558316	6	intronic	Snhg4
XLOC_006836	chr18	+	35574907	35577066	1	intronic	Gm36989
XLOC_007056	chr18	-	35584519	35598573	1	antisense	AC121821.2
XLOC_007057	chr18	-	35683632	35690042	2	intronic	novel
XLOC_006837	chr18	+	35773780	35790677	1	intronic	novel
XLOC_006838	chr18	+	35799842	35858441	1	intronic	AC141471.2
XLOC_007058	chr18	-	35830389	35831093	1	antisense	Gm29417
XLOC_007059	chr18	-	35886556	35890337	2	intergenic	AC141471.6
XLOC_007060	chr18	-	35912913	35921664	2	intergenic	novel
XLOC_007062	chr18	-	36952651	36953043	1	antisense	Gm38225
XLOC_007063	chr18	-	36967591	36968148	1	antisense	Gm37753
XLOC_007064	chr18	-	37008868	37020679	1	antisense	Gm10545
XLOC_007065	chr18	-	37159854	37178522	3	antisense	Gm10544
XLOC_007066	chr18	-	37172126	37172564	1	antisense	Gm38097
XLOC_007067	chr18	-	37433412	37437547	1	antisense	Gm37446
XLOC_006848	chr18	+	37655451	37661742	1	intronic	3222401L13Rik
XLOC_007068	chr18	-	37661952	37662632	1	antisense	Gm37118
XLOC_007069	chr18	-	37714279	37726121	1	antisense	Gm37165
XLOC_007070	chr18	-	37746559	37768242	4	antisense	Gm26672
XLOC_007071	chr18	-	37805718	37807922	1	antisense	BC037039
XLOC_006849	chr18	+	37823879	37840382	5	intronic	Gm38182
XLOC_007072	chr18	-	37829008	37830200	1	antisense	Gm29994
XLOC_007075	chr18	-	38238405	38250565	6	antisense	1700086O06Rik
XLOC_006852	chr18	+	38430192	38473461	1	intronic	novel
XLOC_006853	chr18	+	38601534	38789045	4	intronic	AC133601.1
XLOC_006856	chr18	+	40267855	40270711	1	intronic	novel
XLOC_006857	chr18	+	40346169	40351751	1	intronic	AC164106.1
XLOC_006859	chr18	+	40539786	40543026	1	convergent	AC127249.1
XLOC_007085	chr18	-	41747234	41874834	1	convergent	AC154172.2
XLOC_007086	chr18	-	41862996	41868381	1	convergent	novel
XLOC_007087	chr18	-	42274382	42275197	2	divergent	Gm4013
XLOC_006861	chr18	+	42278802	42312158	1	intronic	novel
XLOC_006862	chr18	+	42398384	42450477	3	convergent	novel
XLOC_007089	chr18	-	42771670	42776633	1	intronic	novel
XLOC_007090	chr18	-	42812023	42819038	1	intronic	novel
XLOC_007091	chr18	-	42841714	42847373	2	intronic	novel
XLOC_007093	chr18	-	43526177	43529880	1	convergent	AC156546.1
XLOC_006870	chr18	+	44661665	44676271	3	antisense	A930012L18Rik
XLOC_006873	chr18	+	46199021	46199731	1	antisense	1700018A14Rik
XLOC_007100	chr18	-	46692790	46696083	1	intergenic	novel
XLOC_006876	chr18	+	46758557	46774192	1	intronic	novel
XLOC_006877	chr18	+	46765214	46770108	1	intronic	Gm49971
XLOC_006878	chr18	+	46771325	46773071	1	intronic	Gm49972
XLOC_006887	chr18	+	49755794	49757189	1	divergent	Gm16283
XLOC_007105	chr18	-	50040494	50053844	3	antisense	C030005K06Rik
XLOC_006888	chr18	+	52528661	52577325	3	antisense	AC161119.1
XLOC_006890	chr18	+	53639106	53712210	3	antisense	Gm19466
XLOC_007109	chr18	-	54928616	54932217	2	intronic	novel
XLOC_006895	chr18	+	54981435	54987689	1	antisense	Gm26742
XLOC_006896	chr18	+	54990265	55079414	4	divergent	Gm4221
XLOC_006900	chr18	+	55539764	55624446	3	intergenic	novel
XLOC_006904	chr18	+	56710470	56714582	1	intronic	novel
XLOC_006914	chr18	+	61726390	61735917	3	antisense	1500015A07Rik
XLOC_007127	chr18	-	62751674	62756347	2	intergenic	2700046A07Rik
XLOC_007131	chr18	-	64157721	64333706	9	antisense	St8sia3os
XLOC_006922	chr18	+	65349157	65368824	2	antisense	AC157910.6
XLOC_007139	chr18	-	65549024	65580744	2	antisense	AC132307.3
XLOC_006925	chr18	+	65603834	65605093	1	intronic	Gm37643
XLOC_007140	chr18	-	65619660	65624926	1	antisense	AC132307.5
XLOC_006926	chr18	+	65634793	65637470	1	intronic	AC132307.1
XLOC_007141	chr18	-	65810992	65811333	1	antisense	AC124578.1
XLOC_007143	chr18	-	65910771	65911119	1	intergenic	AC152076.1
XLOC_006927	chr18	+	65937538	65940721	4	antisense	Raxos1
XLOC_007145	chr18	-	66406782	66406910	1	intergenic	AC161932.2
XLOC_007146	chr18	-	66633734	66634599	1	intergenic	AC133607.4
XLOC_007151	chr18	-	67203335	67205970	1	antisense	AC140336.1
XLOC_006936	chr18	+	67668288	67688622	1	antisense	novel
XLOC_007154	chr18	-	67761715	67781111	1	antisense	novel
XLOC_007156	chr18	-	67773712	67774857	1	divergent	Gm26910
XLOC_006941	chr18	+	69565926	69568144	1	intronic	novel
XLOC_006942	chr18	+	69663802	69675141	1	intronic	novel
XLOC_007165	chr18	-	72174073	72190509	1	intronic	novel
XLOC_007166	chr18	-	72199952	72352916	3	intronic	novel
XLOC_007171	chr18	-	74038268	74051113	1	intronic	novel
XLOC_007174	chr18	-	75359440	75367088	2	divergent	Gm20544
XLOC_006947	chr18	+	75514645	75522806	1	antisense	Gm10532
XLOC_007176	chr18	-	76090732	76098471	2	antisense	2900057B20Rik
XLOC_007183	chr18	-	77557036	77606449	1	intronic	novel
XLOC_007185	chr18	-	77680658	77695293	1	intronic	novel
XLOC_007186	chr18	-	77728374	77732950	3	intergenic	novel
XLOC_006950	chr18	+	77732974	77738432	1	intergenic	novel
XLOC_006951	chr18	+	77740277	77755409	1	divergent	novel
XLOC_007189	chr18	-	78977674	78985855	1	intronic	novel
XLOC_006953	chr18	+	80086806	80087560	1	intronic	AC131065.4
XLOC_006954	chr18	+	80088823	80089627	1	antisense	novel
XLOC_006958	chr18	+	80468857	80476536	1	antisense	AC127256.1
XLOC_006960	chr18	+	80822247	80838491	1	antisense	Gm47272
XLOC_007193	chr18	-	80897712	80915895	1	intronic	novel
XLOC_007203	chr18	-	82336250	82361600	1	intergenic	AC157548.1
XLOC_006972	chr18	+	82692284	82694176	1	antisense	Gm10524
XLOC_006973	chr18	+	82694287	82701336	1	divergent	AC158975.2
XLOC_007206	chr18	-	82918403	82920560	2	antisense	4930592I03Rik
XLOC_006986	chr18	+	84202924	84209674	1	antisense	AC152060.1
XLOC_007220	chr18	-	84719004	84720775	1	antisense	D030046N08Rik
XLOC_006988	chr18	+	84744067	84754251	1	convergent	Gm38576
XLOC_007224	chr19	+	3486090	3488014	1	antisense	Gm48696
XLOC_007226	chr19	+	3710639	3713374	1	intronic	novel
XLOC_007227	chr19	+	3778374	3780286	1	intronic	novel
XLOC_007430	chr19	-	3863568	3867673	1	antisense	AC133523.2
XLOC_007431	chr19	-	3999548	4000542	1	divergent	AC133523.4
XLOC_007228	chr19	+	4125959	4132307	12	divergent	Tmem134
XLOC_007434	chr19	-	4192109	4192782	1	antisense	AC109138.6
XLOC_007232	chr19	+	4273987	4275643	1	antisense	AC140073.1
XLOC_007436	chr19	-	4370276	4428573	5	intronic	novel
XLOC_007437	chr19	-	4760992	4773756	1	antisense	novel
XLOC_007438	chr19	-	4762103	4765171	1	antisense	Gm37206
XLOC_007440	chr19	-	5017356	5066381	4	antisense	novel
[truncated: 2,524 more rows]
