# Supplementary material for: The landscape of the long non-coding RNAs in developing mouse retinas
Source: BMC Genomics. 2023 May 10;24:252. doi: 10.1186/s12864-023-09354-w (PMC10173636; doi:10.1186/s12864-023-09354-w)
Supplement: Supplementary file 11 — Supplementary Material 11 [file 12864_2023_9354_MOESM11_ESM.xlsx]

## Sheet: Sheet1
lncRNA gene	Linked records	Target genes	Pearson's correlation	p-value	Target description
XLOC_000485	Gm37748	Uap1	0.965896	0	UDP-N-acetylglucosamine pyrophosphorylase 1
XLOC_000597	9630010A21Rik	Cd46	0.898742	1.56e-11	CD46 antigen, complement regulatory protein
XLOC_000612	Gm37277	Rgs20	0.944365	4.88e-15	regulator of G-protein signaling 20
XLOC_001325	5930403N24Rik	Marcks	0.913103	2.0024e-12	myristoylated alanine rich protein kinase C substrate
XLOC_001403	Gm26947	Unc5b	0.957189	0	unc-5 netrin receptor B
XLOC_001501	Gm47572	AU041133	0.973624	0	expressed sequence AU041133
XLOC_001502	Gm47573	AU041133	0.916176	1.23324e-12	expressed sequence AU041133
XLOC_001578	Gm47033	Mgat4c	0.951893	6.66e-16	MGAT4 family, member C
XLOC_001785	Gm20300	Hint3	0.927627	1.7e-13	histidine triad nucleotide binding protein 3
XLOC_002029	Gm34921	Dusp6	0.903862	7.77e-12	dual specificity phosphatase 6
XLOC_002120	Gm47438	Atp5b	0.912546	2.18181e-12	ATP synthase, H+ transporting mitochondrial F1 complex, beta subunit
XLOC_002351	Gm38534	Ccdc182	0.952329	4.44089e-16	coiled-coil domain containing 182
XLOC_002633	A530017D24Rik	Akap10	0.949362	1.33227e-15	A kinase (PRKA) anchor protein 10
XLOC_002748	Gm37179	Igf2bp1	0.900337	1.26e-11	insulin-like growth factor 2 mRNA binding protein 1
XLOC_003128	—	Vash1	0.990656	0	vasohibin 1
XLOC_003180	—	Slc24a4	0.991634	0	solute carrier family 24 (sodium/potassium/calcium exchanger), member 4
XLOC_003239	—	Vipr2	0.953877	4.44e-16	vasoactive intestinal peptide receptor 2
XLOC_003411	Gm47982	Mdga2	0.905349	6.30918e-12	MAM domain containing glycosylphosphatidylinositol anchor 2
XLOC_003563	Gm28875	Syne3	0.976814	0	spectrin repeat containing, nuclear envelope family member 3
XLOC_003581	Gm26906	Rtl1	0.909708	3.35176e-12	retrotransposon Gaglike 1
XLOC_003586	Gm34785	Dio3	0.95127	8.88178e-16	deiodinase, iodothyronine type III
XLOC_003620	Gm49602	Sp4	0.940087	1.28786e-14	trans-acting transcription factor 4
XLOC_003809	5033430I15Rik	Atxn1	0.943797	5.32907e-15	ataxin 1
XLOC_004373	Gm20554	Irx2	0.917162	1.05e-12	Iroquois homeobox 2
XLOC_005030	Gm20667	Cdca2	0.939694	1.42109e-14	cell division cycle associated 2
XLOC_005142	2610035F20Rik	Zic2	0.925076	2.70894e-13	zinc finger protein of the cerebellum 2
XLOC_005154	—	Egflam	0.969714	0	EGF-like, fibronectin type III and laminin G domains
XLOC_005201	Gm49296	Fam136b-ps	0.936075	3.15303e-14	family with sequence similarity 136, member B, pseudogene
XLOC_006138	—	Olig2	0.961008	0	oligodendrocyte transcription factor 2
XLOC_006289	AC165962.3	Glo1	0.94727	2.22045e-15	glyoxalase 1
XLOC_006348	—	1600014C23Rik	0.965902	0	RIKEN cDNA 1600014C23 gene
XLOC_006393	Gm49937	Mtcl1	0.943564	5.77316e-15	microtubule crosslinking factor 1
XLOC_006557	—	Tulp1	0.953087	4.44089e-16	tubby like protein 1
XLOC_006660	—	Efna5	0.968561	0	ephrin A5
XLOC_006694	Gm49922	Pcare	0.931519	7.99361e-14	photoreceptor cilium actin regulator
XLOC_006988	Gm38576	Dipk1c	0.931941	7.37188e-14	divergent protein kinase domain 1C
XLOC_007086	—	Prelid2	0.937407	2.35367e-14	PRELI domain containing 2
XLOC_007186	—	8030462N17Rik	0.923032	3.8991e-13	RIKEN cDNA 8030462N17 gene
XLOC_007300	—	Klf9	0.904746	6.86873e-12	Kruppel-like factor 9
XLOC_007369	AC122442.1	Cnnm2	0.929194	1.26121e-13	cyclin M2
XLOC_007666	Gm37499	Stam	0.917782	9.50129e-13	signal transducing adaptor molecule (SH3 domain and ITAM motif) 1
XLOC_007739	C130021I20Rik	Lmx1b	0.938577	1.82077e-14	LIM homeobox transcription factor 1 beta
XLOC_007869	Gm13716	Lrrc55	0.917587	9.80993e-13	leucine rich repeat containing 55
XLOC_007943	—	Knl1	0.938283	1.95399e-14	kinetochore scaffold 1
XLOC_008409	2700033N17Rik	Meis2	0.907669	4.52283e-12	Meis homeobox 2
XLOC_008487	—	Cst3	0.911378	2.60791e-12	cystatin C
XLOC_008505	AA387200	Scrt2	0.912346	2.2502e-12	scratch family zinc finger 2
XLOC_008530	—	Cnbd2	0.922272	4.45199e-13	cyclic nucleotide binding domain containing 2
XLOC_008538	Gm14230	Tgif2	0.91362	1.84786e-12	TGFB-induced factor homeobox 2
XLOC_008617	—	Uckl1	0.906213	5.57909e-12	uridine-cytidine kinase 1-like 1
XLOC_008630	1700029B24Rik	Fabp12	0.960356	0	fatty acid binding protein 12
XLOC_008862	—	Otud7b	0.93749	2.30926e-14	OTU domain containing 7B
XLOC_009118	4632432E15Rik	Fabp4	0.900164	1.28799e-11	fatty acid binding protein 4, adipocyte
XLOC_009401	Gm29560	Slc16a1	0.940372	1.22125e-14	solute carrier family 16 (monocarboxylic acid transporters), member 1
XLOC_009584	4930570G19Rik	Negr1	0.947787	1.9984e-15	neuronal growth regulator 1
XLOC_009661	Gm17167	Gm10600	0.959422	0	predicted gene 10600
XLOC_009736	Gm12609	Cdkn2b	0.9017	1.04681e-11	cyclin dependent kinase inhibitor 2B
XLOC_009784	Foxd2os	Foxd2	0.90457	7.04103e-12	forkhead box D2
XLOC_009868	Gm37583	Lactbl1	0.984527	0	lactamase, beta-like 1
XLOC_009908	—	Zfp982	0.932768	6.23945e-14	zinc finger protein 982
XLOC_009998	4933421O10Rik	Ube2j1	0.951999	6.66134e-16	ubiquitin-conjugating enzyme E2J 1
XLOC_010245	—	Dhrs3	0.902252	9.70846e-12	dehydrogenase/reductase (SDR family) member 3
XLOC_010365	4831440E17Rik	Kmt2c	0.911492	2.56306e-12	lysine (K)-specific methyltransferase 2C
XLOC_011105	—	Lcorl	0.974665	0	ligand dependent nuclear receptor corepressor-like
XLOC_011508	Gm3054	Muc3	0.935879	3.28626e-14	mucin 3, intestinal
XLOC_012109	—	Strip2	0.967347	0	striatin interacting protein 2
XLOC_012555	—	Dyrk1b	0.899188	1.47e-11	dual-specificity tyrosine-(Y)-phosphorylation regulated kinase 1b
XLOC_013614	2810030D12Rik	Grtp1	0.913058	2.01617e-12	GH regulated TBC protein 1
XLOC_013833	linc-3b	Pou4f2	0.938087	2.04281e-14	POU domain, class 4, transcription factor 2
XLOC_013928	A330008L17Rik	Cdh8	0.968524	0	cadherin 8
XLOC_014118	—	Pote3a	0.947285	2.22045e-15	POTE ankyrin domain family member 3A
XLOC_014122	Gm45745	Plekha2	0.98454	0	pleckstrin homology domain-containing, family A (phosphoinositide binding specific) member 2
XLOC_014352	—	Cngb1	0.947488	2.22045e-15	cyclic nucleotide gated channel beta 1
XLOC_015441	Gm39469	2010315B03Rik	0.950917	8.88178e-16	RIKEN cDNA 2010315B03 gene
XLOC_015511	Gm26617	Zxdb	0.900837	1.1767e-11	zinc finger, X-linked, duplicated B
