# Supplementary material for: The landscape of the long non-coding RNAs in developing mouse retinas
Source: BMC Genomics. 2023 May 10;24:252. doi: 10.1186/s12864-023-09354-w (PMC10173636; doi:10.1186/s12864-023-09354-w)
Supplement: Supplementary file 12 — Supplementary Material 12 [file 12864_2023_9354_MOESM12_ESM.xlsx]

## Sheet: number
Stage	E12.5	E13.5	E14.5	E15.5	E16.5	E17.5	E18.5	P0	P1	P3	P5	P7	P14	P21	P28
E12.5	2409	2169	1803	1941	1913	1857	1451	1400	1989	1556	1392	1225	1003	1102	1394
E13.5		2451	1840	2008	1983	1917	1486	1427	2059	1592	1408	1244	1016	1118	1416
E14.5			1984	1881	1841	1740	1497	1447	1740	1549	1385	1238	1026	1085	1319
E15.5				2279	2086	1950	1626	1553	1987	1714	1513	1357	1116	1190	1475
E16.5					2353	1999	1662	1602	2015	1764	1580	1398	1153	1219	1511
E17.5						2320	1632	1582	2041	1757	1531	1371	1149	1260	1554
E18.5							1831	1577	1548	1655	1523	1390	1141	1137	1354
P0								1823	1563	1633	1483	1378	1150	1162	1348
P1									2774	1782	1561	1399	1146	1256	1585
P3										2104	1719	1579	1263	1285	1547
P5											2008	1718	1361	1290	1545
P7												1930	1413	1325	1520
P14													1822	1545	1663
P21														2054	1825
P28															2435

## Sheet: proportion
Stage	E12.5	E13.5	E14.5	E15.5	E16.5	E17.5	E18.5	P0	P1	P3	P5	P7	P14	P21	P28
E12.5	1	0.900374	0.748443	0.805729	0.794105	0.770859	0.602325	0.581154	0.825654	0.645911	0.577833	0.50851	0.416355	0.457451	0.578663
E13.5	0.884945	1	0.750714	0.819257	0.809058	0.78213	0.606283	0.582211	0.840065	0.649531	0.574459	0.507548	0.414525	0.45614	0.577723
E14.5	0.90877	0.927419	1	0.948085	0.927923	0.877016	0.754536	0.729335	0.877016	0.780746	0.698085	0.623992	0.517137	0.546875	0.664819
E15.5	0.851689	0.881088	0.825362	1	0.915314	0.855638	0.713471	0.681439	0.871874	0.752084	0.663888	0.595437	0.489688	0.522159	0.647214
E16.5	0.813005	0.842754	0.782405	0.886528	1	0.849554	0.706332	0.680833	0.856354	0.749681	0.671483	0.594135	0.490013	0.518062	0.642159
E17.5	0.800431	0.826293	0.75	0.840517	0.861638	1	0.703448	0.681897	0.879741	0.757328	0.659914	0.590948	0.495259	0.543103	0.669828
E18.5	0.792463	0.811578	0.817586	0.888039	0.907701	0.891316	1	0.861278	0.84544	0.903878	0.831786	0.759148	0.623157	0.620972	0.739487
P0	0.767965	0.782776	0.793747	0.851892	0.878771	0.8678	0.865058	1	0.857378	0.895776	0.813494	0.755897	0.630828	0.637411	0.73944
P1	0.717015	0.742249	0.627253	0.716294	0.726388	0.735761	0.558039	0.563446	1	0.642394	0.562725	0.504326	0.413122	0.452776	0.571377
P3	0.739544	0.756654	0.736217	0.814639	0.838403	0.835076	0.786597	0.776141	0.846958	1	0.817015	0.750475	0.600285	0.610741	0.735266
P5	0.693227	0.701195	0.689741	0.753486	0.786853	0.76245	0.758466	0.738546	0.77739	0.856076	1	0.855578	0.677789	0.64243	0.769422
P7	0.634715	0.64456	0.641451	0.703109	0.724352	0.710363	0.720207	0.71399	0.72487	0.818135	0.890155	1	0.732124	0.686528	0.787565
P14	0.550494	0.557629	0.563117	0.612514	0.632821	0.630626	0.626235	0.631175	0.628979	0.693194	0.746981	0.775521	1	0.847969	0.912733
P21	0.536514	0.544304	0.528238	0.579357	0.593476	0.613437	0.553554	0.565725	0.61149	0.625609	0.628043	0.645083	0.752191	1	0.88851
P28	0.572485	0.58152	0.541684	0.605749	0.620534	0.638193	0.556057	0.553593	0.650924	0.635318	0.634497	0.62423	0.682957	0.749487	1
The ratio is calculated by the formule: ratio = (Number of shared genes) / (Total genes of stage RowName)
