# Supplementary material for: The landscape of the long non-coding RNAs in developing mouse retinas
Source: BMC Genomics. 2023 May 10;24:252. doi: 10.1186/s12864-023-09354-w (PMC10173636; doi:10.1186/s12864-023-09354-w)
Supplement: Supplementary file 13 — Supplementary Material 13 [file 12864_2023_9354_MOESM13_ESM.xlsx]

## Sheet: 15stage_GO_proport_filtered
GO terms	E12.5	E13.5	E14.5	E15.5	E16.5	E17.5	E18.5	P0	P1	P3	P5	P7	P14	P21	P28	GO term description
GO:0048193	18.3	18.83	20.12	19.97	19.77	19.91	19.41	18.76	18.72	18.63	14.08	10.57	7.97	7.91	10.63	Golgi vesicle transport
GO:0006914	15.92	16.12	18.14	17.64	17.59	17.59	17.66	17.7	16.37	16.34	12.66	10.73	6.99	7.52	8.37	autophagy
GO:0061919	15.78	15.98	17.99	17.49	17.44	17.44	17.48	17.7	16.23	16.18	12.66	10.73	6.99	7.52	8.26	process utilizing autophagic mechanism
GO:0010498	11.87	11.98	13.72	13.56	13.52	13.52	14.34	14.51	12.07	13.44	10.76	9.43	6.85	6.74	7.13	proteasomal protein catabolic process
GO:0010256	11.45	11.7	13.57	13.56	13.52	13.37	13.81	14.16	11.79	13.13	11.39	9.59	6.71	5.84	6.79	endomembrane system organization
GO:0043161	10.61	10.56	12.2	12.39	12.5	12.35	13.46	13.45	11.23	12.37	9.97	9.11	6.71	6.49	6.56	proteasome-mediated ubiquitin-dependent protein catabolic process
GO:0034063	9.78	9.99	10.67	10.35	10.32	10.32	7.52	7.26	9.71	8.09	4.59	2.93	1.26	2.2	3.85	stress granule assembly
GO:0070507	8.66	8.84	9.45	9.04	9.01	8.58	4.9	5.13	8.6	4.12	1.74	1.14	0.56	1.3	2.04	regulation of microtubule cytoskeleton organization
GO:0016236	8.52	8.56	10.21	9.91	9.88	9.74	11.01	10.8	8.6	10.53	8.7	7.32	5.31	5.06	5.66	macroautophagy
GO:0010970	8.52	8.84	9.45	9.04	9.01	8.87	8.39	8.14	8.6	8.55	6.96	4.39	1.68	2.33	3.62	transport along microtubule
GO:0009896	8.24	8.42	8.99	8.75	8.72	8.87	7.52	7.43	8.18	6.72	4.27	3.25	2.1	2.59	3.85	positive regulation of catabolic process
GO:0030705	8.1	8.27	8.99	8.75	8.72	8.72	8.39	7.96	8.18	8.4	6.8	4.39	1.82	2.46	3.51	cytoskeleton-dependent intracellular transport
GO:0034976	7.82	7.85	8.84	8.45	8.58	8.58	8.22	7.96	7.91	9.16	6.8	5.53	3.92	4.41	6	response to endoplasmic reticulum stress
GO:0007005	7.54	7.7	8.23	7.87	8.28	8.28	9.27	8.85	7.49	8.7	6.65	5.85	4.48	4.41	5.2	mitochondrion organization
GO:0007034	7.54	7.85	8.54	8.31	8.28	8.28	8.22	7.43	7.63	7.79	5.54	4.39	3.36	3.63	4.64	vacuolar transport
GO:0099111	7.54	7.7	8.23	7.87	7.85	7.7	7.34	6.73	7.35	7.33	6.17	3.9	1.4	2.08	3.17	microtubule-based transport
GO:0000209	7.4	7.56	8.08	8.02	7.99	8.14	6.82	7.08	7.35	6.56	3.96	3.25	2.24	2.46	3.62	protein polyubiquitination
GO:0031331	7.12	7.28	7.77	7.58	7.56	7.7	6.82	6.9	7.07	5.95	3.8	3.09	1.96	2.2	2.94	positive regulation of cellular catabolic process
GO:0032886	6.42	6.56	7.01	6.71	6.69	6.1	3.85	4.25	6.38	3.82	1.58	1.14	0.28	0.91	1.47	regulation of microtubule-based process
GO:0007033	6.01	5.99	7.16	7	7.12	6.98	8.57	8.67	6.1	7.79	6.96	6.67	4.62	4.54	4.3	vacuole organization
GO:0016050	5.87	5.99	6.4	6.41	6.69	6.54	6.64	6.37	5.96	5.5	4.27	3.58	2.52	2.33	3.28	vesicle organization
GO:0000045	5.73	5.71	7.16	7	6.98	6.69	8.39	8.32	5.83	7.79	7.28	6.67	4.76	4.41	4.19	autophagosome assembly
GO:0007601	5.59	5.71	6.86	7.14	7.85	7.99	11.54	11.86	8.32	14.2	18.35	22.11	32.03	30.74	28.05	visual perception
GO:0050953	5.45	5.85	7.01	7.29	7.99	8.14	11.71	12.04	8.46	14.35	18.35	22.6	34.27	33.59	30.77	sensory perception of light stimulus
GO:1905037	5.45	5.42	6.86	6.71	6.69	6.4	8.04	7.96	5.55	7.48	6.96	6.5	4.62	4.28	4.07	autophagosome organization
GO:0099003	5.31	5.56	7.47	7.87	9.16	9.45	13.29	14.16	9.02	15.73	19.15	20.65	17.62	16.08	14.25	vesicle-mediated transport in synapse
GO:0009583	5.03	5.71	6.55	6.85	7.7	7.85	11.19	11.33	7.91	12.67	15.98	18.05	18.46	16.47	14.37	detection of light stimulus
GO:0007041	5.03	5.14	5.64	5.54	5.52	5.52	5.42	4.96	4.99	4.73	3.16	2.76	2.24	2.59	3.05	lysosomal transport
GO:0016197	5.03	5.14	5.49	5.39	5.38	5.38	5.24	4.96	4.99	5.04	3.48	2.11	1.82	1.82	2.6	endosomal transport
GO:0007018	5.03	5.14	5.49	5.25	5.23	4.94	4.02	3.72	5.13	4.73	4.43	3.09	1.68	1.95	2.26	microtubule-based movement
GO:0099504	4.61	4.99	6.71	7.14	8.28	8.58	12.24	13.27	8.32	14.66	18.35	20	17.06	15.56	13.8	synaptic vesicle cycle
GO:0006888	4.61	4.71	4.88	4.96	4.94	4.8	5.07	4.96	4.72	4.73	3.16	2.44	1.54	1.43	2.83	endoplasmic reticulum to Golgi vesicle-mediated transport
GO:0050808	4.19	3.99	4.27	4.52	4.65	4.65	4.9	4.78	4.85	5.19	5.38	5.04	3.78	3.24	3.51	synapse organization
GO:0006836	4.05	4.28	5.64	6.12	7.27	7.27	10.66	11.5	7.91	13.28	16.77	18.21	15.52	14.4	12.56	neurotransmitter transport
GO:0001505	4.05	4.42	5.95	6.27	7.41	7.41	10.84	11.86	7.91	13.13	16.77	18.21	15.52	14.4	12.56	regulation of neurotransmitter levels
GO:0045494	4.05	4.28	5.03	5.25	5.96	5.96	8.74	9.03	5.96	10.69	12.97	13.66	11.47	10.51	9.28	photoreceptor cell maintenance
GO:0099643	3.91	4.28	5.79	6.12	7.27	7.41	10.49	11.5	7.49	12.37	15.82	17.24	14.69	13.62	11.88	signal release from synapse
GO:0007269	3.91	4.28	5.79	6.12	7.27	7.41	10.49	11.5	7.49	12.37	15.82	17.24	14.69	13.62	11.88	neurotransmitter secretion
GO:0007030	3.91	4.14	4.73	4.66	4.65	4.8	5.24	5.13	4.16	4.73	3.8	3.41	2.38	1.95	2.26	Golgi organization
GO:0042391	3.63	3.85	4.57	4.66	5.67	5.67	8.39	9.2	6.38	10.99	15.51	19.67	29.79	27.89	24.1	regulation of membrane potential
GO:1990778	3.63	3.71	4.57	4.37	4.65	4.51	5.59	5.84	4.72	6.87	7.91	7.48	6.29	5.84	5.43	protein localization to cell periphery
GO:0045055	3.49	3.57	4.88	4.96	6.1	5.96	8.92	9.56	6.1	9.77	12.18	13.5	11.47	10.64	9.28	regulated exocytosis
GO:0035966	3.49	3.42	4.27	4.23	4.36	4.22	5.24	5.31	3.61	4.89	4.43	4.39	3.08	3.11	2.94	response to topologically incorrect protein
GO:0016079	3.35	3.71	4.88	5.25	6.4	6.69	9.44	9.73	6.66	10.53	13.13	14.47	12.31	11.28	9.95	synaptic vesicle exocytosis
GO:0006887	3.35	3.42	4.57	4.96	5.67	5.81	8.57	9.38	5.83	9.47	12.18	13.33	11.33	10.51	9.16	exocytosis
GO:0001895	3.35	3.57	4.12	4.52	4.8	4.94	7.34	7.43	4.72	8.55	10.6	11.22	9.37	8.56	7.58	retina homeostasis
GO:0046530	3.21	3.42	4.12	4.66	5.23	5.23	7.87	7.79	5.69	9.01	11.55	12.52	10.77	9.99	8.71	photoreceptor cell differentiation
GO:0006644	2.93	3.14	3.81	3.64	3.63	3.92	4.9	5.13	3.33	5.19	5.38	5.2	4.06	3.63	3.39	phospholipid metabolic process
GO:0060041	2.65	3	3.51	3.64	3.92	4.51	5.77	5.84	3.88	7.02	8.86	9.43	7.69	7.13	6.22	retina development in camera-type eye
GO:0042461	2.65	2.85	3.35	3.21	3.49	3.34	4.72	4.25	3.61	5.04	5.85	6.34	5.73	5.32	4.64	photoreceptor cell development
GO:0009584	2.37	3	3.51	3.5	4.22	4.07	6.12	6.73	4.72	7.63	10.28	12.2	11.61	10.25	9.28	detection of visible light
GO:0009582	1.96	2.57	2.74	2.92	3.49	3.34	4.72	4.96	3.74	5.65	8.23	9.43	9.09	8.43	7.35	detection of abiotic stimulus
GO:0009581	1.96	2.43	2.44	2.62	3.05	2.76	4.02	4.25	3.33	5.04	7.28	8.46	8.25	7.65	6.67	detection of external stimulus
GO:0009416	1.96	2.14	1.83	2.04	2.47	2.33	2.62	2.48	2.22	3.05	3.64	4.07	6.29	5.71	5.09	response to light stimulus
GO:0050908	1.4	1.85	1.98	2.04	2.62	2.33	3.32	3.01	2.5	3.36	3.64	4.07	5.73	4.28	4.41	detection of light stimulus involved in visual perception
GO:0050962	1.4	1.71	1.83	1.9	2.33	2.03	2.97	2.65	2.22	3.05	3.32	3.74	5.45	4.02	4.19	detection of light stimulus involved in sensory perception
GO:0006821	1.12	0.43	0.46	0.44	0.44	0.29	0	0.18	0.55	0	1.27	3.58	14.55	16.34	13.12	chloride transport
GO:0006813	1.12	1.14	1.83	1.6	2.03	1.89	2.97	3.54	2.5	4.43	6.49	7.97	11.47	9.73	8.82	potassium ion transport
GO:0098661	1.12	0.43	0.46	0.44	0.44	0.29	0	0.18	0.55	0	0.47	1.63	11.33	13.49	11.88	inorganic anion transmembrane transport
GO:1902476	1.12	0.43	0.46	0.44	0.44	0.29	0	0.18	0.55	0	0.47	1.46	10.21	11.93	10.29	chloride transmembrane transport
GO:0015698	0.98	0.43	0.46	0.44	0.44	0.29	0	0.18	0.55	0	0.95	3.25	14.69	16.6	14.03	inorganic anion transport
GO:0051480	0.84	0.71	0.3	0.44	0.15	0.15	0.17	0.18	0.42	0.31	0.95	2.28	10.63	11.8	10.52	regulation of cytosolic calcium ion concentration
GO:0001508	0.84	0.71	0.91	0.73	0.87	0.87	1.05	1.24	1.39	1.53	2.22	3.58	10.49	11.93	10.52	action potential
GO:0071805	0.84	1	1.52	1.31	1.6	1.74	2.45	3.01	2.22	3.97	4.59	5.37	6.01	5.06	4.52	potassium ion transmembrane transport
GO:0055074	0.7	0.57	0.3	0.44	0.15	0.15	0.17	0.18	0.42	0.31	1.11	2.6	12.73	13.75	12.1	calcium ion homeostasis
GO:0006874	0.7	0.57	0.15	0.29	0.15	0.29	0.35	0.35	0.28	0.46	1.27	2.76	11.89	12.45	11.31	cellular calcium ion homeostasis
GO:1904062	0.7	0.71	1.22	1.31	1.74	1.74	2.97	3.19	2.36	5.04	6.49	7.32	7.27	6.36	5.66	regulation of cation transmembrane transport
GO:0003012	0.28	0	0	0	0	0	0	0	0.14	0.15	1.58	4.23	18.32	20.36	18.44	muscle system process
GO:0006936	0.28	0	0	0	0	0	0	0	0.14	0.15	1.42	3.9	14.55	15.69	14.37	muscle contraction
GO:0086013	0.14	0.14	0.15	0.15	0.15	0.15	0.17	0.18	0.14	0.31	0.95	2.6	11.33	12.97	10.29	membrane repolarization during cardiac muscle cell action potential
GO:0006814	0.14	0	0	0	0	0	0	0.18	0	0.31	0.79	1.79	9.51	8.56	8.26	sodium ion transport
GO:0007187	0.14	0	0	0	0	0	0	0	0	0.15	0.32	1.46	8.53	9.08	8.6	G protein-coupled receptor signaling pathway, coupled to cyclic nucleotide second messenger
GO:0006816	0.14	0	0	0	0	0	0	0.18	0	0	0.79	1.3	8.11	9.6	8.26	calcium ion transport
GO:0090257	0.14	0.14	0.15	0.15	0.15	0.15	0.17	0.18	0.14	0.31	1.11	2.76	6.71	5.71	4.64	regulation of muscle system process
GO:0007188	0.14	0.14	0.15	0.15	0.15	0.15	0.17	0.18	0.28	0.31	0.63	1.79	6.01	4.41	4.41	adenylate cyclase-modulating G protein-coupled receptor signaling pathway
GO:0006941	0.14	0.14	0.15	0.15	0.15	0.15	0.17	0.18	0.14	0.31	0.63	1.14	5.45	7.13	6.9	striated muscle contraction
GO:0086009	0.14	0	0	0	0	0	0	0	0	0	0.32	1.14	5.03	5.58	4.3	membrane repolarization
GO:0086011	0.14	0.14	0.15	0.15	0.15	0.15	0.17	0.18	0.14	0.15	0.32	0.81	4.48	5.06	3.85	membrane repolarization during action potential
GO:0099622	0	0	0	0	0	0	0	0	0	0.15	0.47	1.3	8.39	9.99	8.26	cardiac muscle cell membrane repolarization
GO:0015711	0	0	0	0	0	0	0	0	0	0	0.16	0.81	7.27	10.89	11.99	organic anion transport
GO:0046942	0	0	0	0	0	0	0	0	0	0	0.16	0.65	4.34	6.49	6.33	carboxylic acid transport
GO:2000243	0	0	0	0	0	0	0	0	0	0	0	0.16	2.94	5.84	5.09	positive regulation of reproductive process
GO:2000241	0	0	0	0	0	0	0	0	0	0	0	0.16	2.38	5.19	4.52	regulation of reproductive process
