# Supplementary material for: The landscape of the long non-coding RNAs in developing mouse retinas
Source: BMC Genomics. 2023 May 10;24:252. doi: 10.1186/s12864-023-09354-w (PMC10173636; doi:10.1186/s12864-023-09354-w)
Supplement: Supplementary file 14 — Supplementary Material 14 [file 12864_2023_9354_MOESM14_ESM.xlsx]

## Sheet: Sheet1
Identifier	Symbol	log2Foldchange	Mutants
XLOC_010166	—	-1.11254	Brn3b-null
XLOC_011988	Gm44070	1.05721
XLOC_013893	Gm28511	-1.88281
XLOC_010980	—	1.79632	Isl1-null
XLOC_013893	Gm28511	-2.29022
XLOC_001442	—	2.69839	Math5-null
XLOC_002351	Gm38534	1.65042
XLOC_002937	Gm49769	-1.519
XLOC_002941	Gm49698	-1.31607
XLOC_003300	Gm4425	-1.31138
XLOC_003966	C130071C03Rik / 2810049E08Rik	1.04006
XLOC_005443	Gm49272	-1.31755
XLOC_007913	—	-1.93494
XLOC_007914	—	-2.14911
XLOC_009582	Gm37324	-1.67349
XLOC_010659	Gm32736	-2.98838
XLOC_011005	AI506816	-1.01118
XLOC_011568	Gm42959	-1.26617
XLOC_013220	Snhg14	-1.97261
XLOC_013225	Snhg14	-2.47403
XLOC_013893	Gm28511	-3.17103
XLOC_014604	2900052N01Rik	1.49836
XLOC_015402	Gm45881	-1.57163
XLOC_000063	Gm37724	-1.08888	NRL-null
XLOC_001275	Gm20139	-4.67503
XLOC_001276	Gm33056	-3.33415
XLOC_001641	—	-2.31381
XLOC_001918	—	-1.76987
XLOC_002017	Gm48505 / Gm33843	-2.32094
XLOC_002081	Gm4065	-4.35417
XLOC_002474	—	-3.74503
XLOC_002849	Gm11754	-3.71767
XLOC_002888	—	1.25981
XLOC_003707	—	-3.70057
XLOC_003796	Gm33195	-1.34942
XLOC_003797	—	-3.48816
XLOC_003836	Gm48623	1.59045
XLOC_004033	AI197445	-1.80191
XLOC_004036	B230220B15Rik	-1.39787
XLOC_004431	Gm41031	4.94064
XLOC_004445	—	-1.37796
XLOC_004653	Gm49096	-4.67219
XLOC_004712	—	-3.10578
XLOC_004905	—	2.06852
XLOC_005207	Gm32618	2.33841
XLOC_005396	—	-1.31414
XLOC_006073	Gm49701	1.00036
XLOC_006438	—	-7.1992
XLOC_006513	Gm16386	1.06576
XLOC_006729	Gm19696	-4.18801
XLOC_006900	—	2.79985
XLOC_006950	—	-3.53125
XLOC_007060	—	1.35003
XLOC_007100	—	-3.1154
XLOC_007186	—	-2.6146
XLOC_007464	—	5.90863
XLOC_007498	AC158778.1	2.16121
XLOC_007596	—	4.30583
XLOC_008136	—	-6.87229
XLOC_008377	—	-4.28994
XLOC_008521	Gm14216	-5.87199
XLOC_008573	—	-2.71825
XLOC_008608	—	-3.12965
XLOC_009111	—	3.65911
XLOC_009817	—	1.79901
XLOC_009937	Gm13115	-2.83809
XLOC_010190	A930031H19Rik	-5.11321
XLOC_010565	Dancr	1.17877
XLOC_010669	Gm10419	2.45965
XLOC_011005	AI506816	1.00734
XLOC_011105	—	4.04966
XLOC_011483	—	1.83125
XLOC_011621	Rncr4	-2.5133
XLOC_011622	—	-1.50188
XLOC_012109	—	2.2706
XLOC_012326	4930595L18Rik / Gm44196	-1.03324
XLOC_012327	—	-1.55406
XLOC_013046	Gm44929	2.17413
XLOC_013074	Gm38947	-2.27675
XLOC_013151	Gm30684	-2.01023
XLOC_013253	—	-1.47345
XLOC_014123	—	-5.62
XLOC_014309	Gm10637	1.23046
XLOC_014352	—	-5.71614
XLOC_014614	Gm47543	-2.61042
XLOC_014705	Gm27255	-2.63543
XLOC_014777	Gm29562	1.20574
XLOC_015115	Gm47160	-5.96834
XLOC_015140	Gm47887	3.86889
XLOC_015399	—	1.04037
XLOC_015454	—	-1.1823
XLOC_015455	Gm14505	-1.38598
XLOC_002920	Gm48606	2.76195	onecut1/onecut2 DKO
XLOC_003752	Gm31600	2.735
XLOC_004468	Gm33172 / Gm33045	3.12487
XLOC_010064	Gm11261	1.74654
XLOC_011622	—	1.04964
XLOC_015732	Gm29650	1.32148
XLOC_002920	Gm48606	3.06115	onecut1-null
XLOC_005930	A930006K02Rik	1.14428
XLOC_005961	—	-1.23757
XLOC_010659	Gm32736	-1.30921
XLOC_011005	AI506816	-1.40203
XLOC_011568	Gm42959	1.06429
XLOC_015629	Gm15482	-1.016
XLOC_005930	A930006K02Rik	1.17736	onecut2-null
